# Supplementary material for: GWAS on Imputed Whole-Genome Sequence Variants Reveal Genes Associated with Resistance to Piscirickettsia salmonis in Rainbow Trout (Oncorhynchus mykiss)
Source: Genes (Basel). 2022 Dec 30;14(1):114. doi: 10.3390/genes14010114 (PMC9859203; doi:10.3390/genes14010114)
Supplement: Supplementary file 1 [file genes-14-00114-s001.zip]

Archive with 1 entries (1 files):
- genes-2065621-supplementary.xlsx
