# Supplementary material for: GWAS on Imputed Whole-Genome Sequence Variants Reveal Genes Associated with Resistance to Piscirickettsia salmonis in Rainbow Trout (Oncorhynchus mykiss)
Source: Genes (Basel). 2022 Dec 30;14(1):114. doi: 10.3390/genes14010114 (PMC9859203; doi:10.3390/genes14010114)
Supplement: Supplementary file 1 [file genes-14-00114-s001.zip › genes-2065621-supplementary.xlsx]

## Sheet: Supp Table S1_BS
SNP	PVE_S
1:250066	1.74832e+09
1:266116	1.72829e+09
1:267017	1.72829e+09
1:267047	1.72829e+09
1:273380	2.20145e+09
1:274801	5.74548e+08
1:274855	1.72829e+09
1:275418	1.72829e+09
1:275513	1.72829e+09
1:276466	0.000107906655871512
1:281065	1.38605e+09
1:281199	2.20145e+09
1:283510	2.18765e+08
1:283519	2.18765e+08
1:288602	3.84442e+09
1:457308	0.00160976577288024
1:914041	0.00208490319389038
1:1270575	6.74958e+09
1:1460669	2.96028e+08
1:1517557	0.000219236429397913
1:1569941	8.52618e+09
1:1573350	0.000331974281725212
1:1604417	6.74958e+09
1:1608796	1.77809e+09
1:1623331	0.000267076823337596
1:1773593	0.000333239702663471
1:1775053	0.000410514457990667
1:1775367	0.000485124184926261
1:2179302	0.00051273561083338
1:2237181	8.37194e+08
1:2377942	9.77567e+09
1:2378239	0.000120466363489654
1:2386165	0.000119011447124565
1:2386382	0.000120466363489654
1:2427005	0.000319686119930853
1:2779064	0.000132550220397788
1:2885754	1.23236e+09
1:3189166	1.19148e+08
1:3237107	0.000199811115542399
1:3676719	0.000500808862085342
1:3820132	0.0024842885724043
1:3891825	2.08414e+09
1:3947411	2.99111e+09
1:4082554	1.06839e+09
1:4405506	0.00129692361883722
1:4417280	9.06843e+08
1:4774960	1.14101e+09
1:4797599	1.14101e+09
1:4799674	1.14101e+09
1:4835775	0.000986867750569166
1:5018845	0.000251852593296475
1:5043001	0.000658244577808945
1:5061904	0.000181728041987071
1:5259371	3.41271e+09
1:5411049	0.000534236843265162
1:5412899	5.14345e+08
1:5440587	0.000294504099970368
1:5461737	613647
1:5471653	613647
1:5492726	0.000298081837635529
1:5603754	1.37413e+08
1:5605282	6.87703e+09
1:5630012	6.87703e+09
1:5630215	3.11262e+09
1:5657482	3.11262e+09
1:5657484	3.11262e+09
1:5657619	4.11537e+09
1:5778630	0.00179294320934769
1:5833849	0.000112115252910373
1:5858198	2.12504e+09
1:5952554	0.000100881331686659
1:5970221	0.000855443710780443
1:5979801	8.1119e+08
1:6521105	7.94981e+09
1:6524169	1.19358e+09
1:6589996	0.000102606493263427
1:6633785	0.000891822449916682
1:6645901	9.61481e+08
1:6645936	9.61481e+08
1:6646182	4.97653e+08
1:6646226	1.65477e+08
1:6647258	9.61481e+08
1:6647752	4.97653e+08
1:6647818	9.44374e+08
1:6647999	1.04137e+09
1:6648331	1.04137e+09
1:6648939	1.04137e+09
1:6650289	6.48658e+06
1:6650757	1.23091e+09
1:6688998	0.000434012579180244
1:6700180	1.04137e+09
1:6734285	2.73102e+08
1:6796314	0.000337559421373474
1:6825082	0.000789959267607768
1:6840507	8.56215e+08
1:6964299	5.08752e+09
1:7004818	0.00010497747486187
1:7317803	0.000435873381142618
1:7467884	0.000112532499427628
1:7525281	3.61269e+09
1:7605276	8.01784e+08
1:7760461	0.00061396002803485
1:7807458	0.000252628806606087
1:7856239	0.000230782248990598
1:7862690	0.000304178548403141
1:8164528	0.000371379421403543
1:8171069	0.000388012458467807
1:8209043	9.3997e+09
1:8211544	4.70157e+06
1:8222630	0.000322655212487289
1:8232668	0.000602210623659333
1:8239508	1.99743e+09
1:8239632	0.0010676405109522
1:8244351	0.000734112436495586
1:8305431	8.53583e+09
1:8317402	0.000364836497344225
1:8322841	0.00046251100849057
1:8325398	0.000454442251866095
1:8325400	0.000454442251866095
1:8325871	0.00046251100849057
1:8326196	0.000294928598165298
1:8362256	1.06212e+09
1:8461647	0.000649004368102841
1:8656738	719945
1:8692410	0.000813921521229874
1:8707450	0.00113103227549069
1:8718594	0.00179632961143069
1:8793563	0.000641426052005369
1:8867554	0.00174076200234363
1:8895246	0.00072814457432637
1:8948687	0.00041592677060327
1:8954101	0.000201837373076608
1:8968364	0.000290075494579341
1:8984039	0.000608325663827626
1:9018068	5.48854e+09
1:9065281	0.000432122715578337
1:9067052	0.000176153345514567
1:9067056	0.000232081900934743
1:9067525	6.15609e+09
1:9083059	2.68773e+09
1:9084963	3.22405e+09
1:9086530	2.68768e+09
1:9091790	0.00013450002991124
1:9091795	0.000273475378282628
1:9091856	7.22898e+09
1:9102600	7.39917e+08
1:9150089	0.000460443822173588
1:9150922	0.000387505461432132
1:9161697	0.000394905305680241
1:9163138	0.000341111408096518
1:9163290	7.79259e+09
1:9164236	0.000455600048364262
1:9164298	7.70541e+09
1:9164648	0.000100880372766478
1:9165768	0.000366103316550991
1:9165802	0.000315686087107412
1:9172360	0.000200768836125968
1:9172633	9.71196e+09
1:9173620	0.000167916670463764
1:9173630	0.000167916670463764
1:9174876	4.337e+09
1:9174879	4.337e+09
1:9174884	4.337e+09
1:9178611	0.000600596957591764
1:9180732	0.000665845667077265
1:9185297	0.00010955674997065
1:9187039	0.000100698095706885
1:9187065	0.000100698095706885
1:9208103	3.25636e+07
1:9212809	5.40671e+09
1:9213689	3.25636e+07
1:9213690	3.25636e+07
1:9214898	3.25636e+07
1:9214993	3.25636e+07
1:9215513	3.25636e+07
1:9215669	3.25636e+07
1:9217014	3.25636e+07
1:9220298	3.25636e+07
1:9221596	3.25636e+07
1:9221822	3.25636e+07
1:9223684	1.62234e+07
1:9269287	7.8905e+08
1:9269546	1.13504e+08
1:9269588	7.8905e+08
1:9269978	1.13504e+08
1:9271162	1.13504e+08
1:9273912	1.13504e+08
1:9274359	1.13504e+08
1:9274365	1.13504e+08
1:9283101	0.000418494742207325
1:9321029	7.8905e+08
1:9331291	0.000805674510695909
1:9341594	4.46378e+08
1:9355933	0.000574442211653794
1:9368031	1.13504e+08
1:9369006	0.000224823631227157
1:9372937	0.000224823631227157
1:9374300	0.000247492538011628
1:9375098	0.000247492538011628
1:9376032	0.000253624253042074
1:9378876	0.000247492538011628
1:9380641	1.98386e+09
1:9394646	0.000247492538011628
1:9395103	0.000224823631227157
1:9395206	0.000224823631227157
1:9395368	0.000183539643991719
1:9395524	0.000871344543241306
1:9396855	0.000938940173265309
1:9398167	0.000938940173265309
1:9404522	0.000542769575892751
1:9413179	8.22931e+09
1:9414551	0.000224823631227157
1:9419735	0.000224823631227157
1:9420234	0.000224823631227157
1:9420238	0.000224823631227157
1:9420266	0.000183539643991719
1:9420471	0.000328414963962606
1:9420511	0.000328414963962606
1:9420617	0.000165377642865945
1:9420643	0.000224823631227157
1:9420654	0.000321556632944102
1:9420657	0.000321556632944102
1:9420945	2.32445e+09
1:9420957	4.59109e+09
1:9421027	2.32445e+09
1:9421141	9.32087e+08
1:9421173	9.32087e+08
1:9421481	0.00108878901956759
1:9425616	0.00101105150178347
1:9429879	2.32445e+09
1:9429942	5.2567e+09
1:9430158	9.32087e+08
1:9430778	5.2567e+09
1:9431533	4.99175e+09
1:9432197	9.32087e+08
1:9434672	0.000180913573091956
1:9434968	0.000180913573091956
1:9435769	0.000138005686977605
1:9444071	8.27267e+08
1:9459979	3.41295e+08
1:9461427	9.13225e+09
1:9475051	0.000101977623439124
1:9503234	0.000138005686977605
1:9504076	0.000180913573091956
1:9504124	0.000180913573091956
1:9504254	0.000180913573091956
1:9504763	0.000180913573091956
1:9508431	0.000180913573091956
1:9510867	7.92773e+09
1:9511256	0.000138005686977605
1:9511615	0.000176417968971817
1:9511737	5.40721e+08
1:9514245	0.000138005686977605
1:9515203	0.000180913573091956
1:9515253	0.000180913573091956
1:9515642	0.000180913573091956
1:9515703	0.000180913573091956
1:9515734	0.000180913573091956
1:9515787	0.000180913573091956
1:9515865	0.000180913573091956
1:9515920	1.07885e+09
1:9517495	0.000138005686977605
1:9517515	0.000138005686977605
1:9517586	1.21318e+09
1:9561007	0.00016077899470827
1:9596798	0.00100603731904002
1:9649173	4.85714e+08
1:9650599	0.000180913573091956
1:9650730	8.75062e+09
1:9650760	0.000185916589514357
1:9650761	0.000185916589514357
1:9651527	0.000138005686977605
1:9651532	0.000138005686977605
1:9652139	0.000185916589514357
1:9659002	0.00055949256770136
1:9698583	0.00037647106466579
1:9755956	2.98117e+09
1:9757421	0.00016077899470827
1:9769257	0.00016077899470827
1:9784139	8.78031e+06
1:9810325	8.83738e+09
1:9843765	8.07765e+09
1:9845908	7.19415e+09
1:9864542	4.28367e+09
1:9865862	4.28367e+09
1:9927870	8.05239e+09
1:9946258	1.3403e+08
1:9947248	2.91315e+09
1:9984446	5.94349e+09
1:9985710	4.28367e+09
1:9996199	8.05239e+09
1:1000806	4 0.000826821740844018
1:1015343	9 0.000156230166442548
1:1024821	1 0.00180471195951006
1:1028011	0 0.000303483902232901
1:1028057	3 0.000303483902232901
1:1028077	8 0.000303483902232901
1:1028089	4 0.000326380927531959
1:1028106	1 0.000303483902232901
1:1028229	4 0.000326380927531959
1:1028714	1 0.000237646027619074
1:1028829	5 0.000237646027619074
1:1028881	5 0.000287594946255622
1:1028892	3 0.000253335006514729
1:1028897	4 0.000253335006514729
1:1028930	1 0.000310179212011029
1:1029159	8 0.000290049319255267
1:1029169	2 0.000276054963099714
1:1029225	7 0.000216807114864564
1:1029247	6 0.000276054963099714
1:1029283	2 5.85699441103169e-05
1:1029301	7 0.000216807114864564
1:1029312	8 0.000216807114864564
1:1029337	7 0.000216807114864564
1:1029338	9 0.000216807114864564
1:1029389	9 0.000287594946255622
1:1029390	0 0.000287594946255622
1:1029390	3 0.000287594946255622
1:1029390	4 0.000287594946255622
1:1029442	1 0.000237646027619074
1:1029465	2 0.000216807114864564
1:1029512	1 0.000215693419451074
1:1029536	2 0.00035366745409848
1:1029601	8 0.000216807114864564
1:1029602	3 0.000216807114864564
1:1029633	0 0.000276054963099714
1:1029645	7 0.000276054963099714
1:1029662	7 0.000276054963099714
1:1029691	6 0.00028836345986719
1:1029696	9 0.000253335006514729
1:1029703	9 0.000216807114864564
1:1029705	9 0.000253335006514729
1:1029708	7 0.000287594946255622
1:1029710	9 0.000287594946255622
1:1029728	1 0.000216807114864564
1:1029729	6 0.000329403270339549
1:1029829	3 0.000216807114864564
1:1030640	4 0.000252080000676516
1:1030901	5 0.000252080000676516
1:1031002	8 0.000217790708917917
1:1031048	4 0.000252080000676516
1:1031232	7 1.78903238385778e-05
1:1031290	8 1.78903238385778e-05
1:1031440	7 6.71105098607081e-06
1:1031550	5 0.000186800122298752
1:1031643	3 0.000199469861700308
1:1031840	4 0.00202100949267594
1:1031933	5 0.00185611480721523
1:1032131	6 0.000901904432622902
1:1032243	9 0.00178854272008824
1:1032318	6 0.00210161181686675
1:1032334	3 2.66333328746964e-05
1:1032385	6 0.00178854272008824
1:1032427	4 0.00185611480721523
1:1032449	8 0.00243988190681911
1:1033215	2 0.000901904432622902
1:1033215	3 0.000901904432622902
1:1033307	5 0.000901904432622902
1:1033312	7 0.000901904432622902
1:1033345	6 0.000901904432622902
1:1033353	2 0.00209237413660179
1:1033405	2 0.000901904432622902
1:1033410	0 0.00203068103061677
1:1033413	9 0.00203068103061677
1:1036548	2 0.00194618033537552
1:1037217	7 0.00185611480721523
1:1037323	3 0.00185611480721523
1:1038530	3 0.000347173178532183
1:1038896	7 2.6831100173603e-07
1:1039737	8 0.000505755139636779
1:1039737	9 0.000505755139636779
1:1040406	6 0.00019122610676231
1:1040575	8 0.000378645014191662
1:1040753	5 2.25325857770167e-05
1:1040780	9 0.000168835139074585
1:1049923	1 0.00137445926397412
1:1051053	4 0.00117348063995614
1:1059523	5 0.000644153026131533
1:1064505	3 0.000513138257706096
1:1064514	1 0.000513138257706096
1:1064515	8 0.000513138257706096
1:1064614	7 0.000674449086197419
1:1064622	5 0.00011167308146793
1:1064631	6 1.04603445724992e-06
1:1065005	3 0.000269550313269239
1:1065025	6 0.000100908367515836
1:1065076	4 1.71712292412672e-05
1:1065104	4 9.22553288262909e-05
1:1065369	1 0.000142296684641133
1:1066273	7 0.000786494498142194
1:1067038	0 0.000345269024329169
1:1067047	9 3.59376608768125e-07
1:1067115	3 0.000123692747787192
1:1067275	6 1.4278420231093e-05
1:1067352	9 0.000248989428102257
1:1067450	4 0.000408958470596325
1:1068509	2 0.00108222243816265
1:1068521	0 0.000370382443825057
1:1068521	1 1.48986752633403e-05
1:1069588	5 1.04326293267496e-05
1:1070507	1 0.000274210016081652
1:1070562	1 0.000733553503078253
1:1070787	1 0.00238460920900934
1:1071315	8 6.52144273699151e-05
1:1071377	2 0.000800291021209515
1:1071398	4 3.20015825447701e-05
1:1071412	4 0.000411370073805428
1:1071437	4 0.000248798524300579
1:1075610	2 4.25923192008595e-06
1:1078659	4 3.87730921876966e-07
1:1092870	6 0.000163261007859145
1:1109846	5 8.87409496708313e-05
1:1110271	3 4.95884962031988e-05
1:1115432	1 0.000205088277596403
1:1119787	6 0.000882773592090027
1:1122037	1 0.000846489591230328
1:1122265	2 0.000330290689118445
1:1124081	4 0.000723780805199465
1:1124179	9 2.00474721596862e-05
1:1128899	3 0.0010871588355209
1:1129750	7 5.12436179945895e-05
1:1129783	4 0.000803553330113458
1:1129823	3 0.00034195753358834
1:1130583	6 0.000122780001770593
1:1130588	6 7.5267831089439e-05
1:1130594	5 8.70091733374314e-05
1:1130602	1 5.94021082322556e-05
1:1131041	7 8.33859428932822e-06
1:1131139	9 0.000913818646891319
1:1131141	8 0.000724890058823914
1:1131142	3 0.000917095440413811
1:1131168	6 0.00074568108043912
1:1131346	2 0.000698558314816578
1:1131591	5 0.000379424325658602
1:1131732	3 0.00102869882001643
1:1131762	5 0.00144410240276511
1:1131768	3 0.00107064441279654
1:1131845	0 0.00141774075757123
1:1132084	0 0.000778143504941299
1:1132176	3 0.000597052800458449
1:1132212	6 0.000696162572477026
1:1132221	2 0.000597052800458449
1:1132244	2 0.000597052800458449
1:1132306	9 0.000363372427094086
1:1132365	1 0.000597052800458449
1:1132365	4 0.000597052800458449
1:1132412	5 0.000696162572477026
1:1132436	3 0.000597052800458449
1:1132461	9 0.000270170288309142
1:1132558	0 0.000662130025708429
1:1132561	2 0.000696162572477026
1:1132582	5 0.000363372427094086
1:1132681	1 0.000363372427094086
1:1132926	0 0.000410236413883452
1:1134247	2 0.000217358935227749
1:1134253	5 0.00130007817549292
1:1135809	4 0.000632865075557799
1:1135813	0 0.000632865075557799
1:1135843	9 0.000632865075557799
1:1135897	6 0.000632865075557799
1:1137711	8 0.000632865075557799
1:1140710	7 2.50250744907297e-05
1:1140742	8 0.00048863302108674
1:1141471	0 0.00137274053502884
1:1142002	4 7.26626805348976e-05
1:1142087	6 7.26626805348976e-05
1:1142141	9 6.22292382716865e-05
1:1142142	3 6.22292382716865e-05
1:1142165	0 7.26626805348976e-05
1:1142712	8 0.000385260660965315
1:1145624	7 0.000172580273794337
1:1145669	4 0.000172580273794337
1:1145826	1 1.48878054804326e-09
1:1145838	5 1.48878054804326e-09
1:1148189	5 0.000616676598480561
1:1149521	1 0.0010184318905869
1:1149798	0 1.79566374809362e-05
1:1149812	0 1.79566374809362e-05
1:1149842	0 1.79566374809362e-05
1:1149906	8 1.79566374809362e-05
1:1149989	7 5.63146597490242e-05
1:1149996	1 2.68555024979526e-05
1:1149999	7 1.44379535366263e-05
1:1150005	8 1.44379535366263e-05
1:1150016	9 1.44379535366263e-05
1:1150019	8 1.44379535366263e-05
1:1150020	6 1.44379535366263e-05
1:1150025	5 1.44379535366263e-05
1:1150026	1 1.44379535366263e-05
1:1150052	7 1.44379535366263e-05
1:1150119	4 1.44379535366263e-05
1:1150133	9 1.44379535366263e-05
1:1150142	7 7.48147474481251e-07
1:1150265	8 1.44379535366263e-05
1:1150286	3 1.44379535366263e-05
1:1150298	2 1.44379535366263e-05
1:1150501	2 0.000551602102910333
1:1150526	5 0.000563005926803889
1:1150612	9 0.000563005926803889
1:1150880	5 0.000563005926803889
1:1151011	9 0.000563005926803889
1:1151121	0 0.000563005926803889
1:1151154	8 0.000122308786723158
1:1151182	1 0.000563005926803889
1:1151185	4 0.000563005926803889
1:1151225	2 0.000563005926803889
1:1151276	1 0.000563005926803889
1:1151386	1 0.000563005926803889
1:1151386	2 0.000563005926803889
1:1151660	7 0.000563005926803889
1:1151726	1 1.44379535366263e-05
1:1151741	6 1.44379535366263e-05
1:1151765	8 1.44379535366263e-05
1:1151858	4 0.000563005926803889
1:1151919	3 1.44379535366263e-05
1:1151919	5 1.44379535366263e-05
1:1151920	2 1.44379535366263e-05
1:1152483	2 0.000122308786723158
1:1152485	6 0.000122308786723158
1:1152583	5 0.000563005926803889
1:1152732	4 4.84863065052147e-05
1:1152777	4 0.000563005926803889
1:1152935	6 4.84863065052147e-05
1:1153076	1 0.000563005926803889
1:1153093	8 0.000563005926803889
1:1154287	6 0.000563005926803889
1:1154288	9 0.000563005926803889
1:1154336	6 0.000563005926803889
1:1154375	9 0.000563005926803889
1:1154380	8 0.000563005926803889
1:1154591	5 0.000563005926803889
1:1154800	7 0.000563005926803889
1:1154874	4 0.000563005926803889
1:1154951	5 0.000563005926803889
1:1156354	9 0.000563005926803889
1:1156387	1 0.000563005926803889
1:1156415	0 0.000309630445285637
1:1156468	5 0.000563005926803889
1:1156788	8 1.44379535366263e-05
1:1156842	9 1.44379535366263e-05
1:1156954	9 0.000563005926803889
1:1157963	1 0.000391949211650013
1:1158329	6 0.00010111441451221
1:1158408	2 0.000122308786723158
1:1158956	7 0.00038341101235553
1:1159100	9 0.00038341101235553
1:1159458	5 0.000309630445285637
1:1159535	2 0.000309630445285637
1:1159591	9 0.000309630445285637
1:1159716	1 0.00058615518227754
1:1159725	2 0.000309630445285637
1:1159915	0 0.00123964045889487
1:1160076	1 0.00038341101235553
1:1160280	6 0.00038341101235553
1:1160483	0 0.00038341101235553
1:1160529	9 0.00038341101235553
1:1160667	1 0.00103358636315992
1:1160798	3 0.000966609509301224
1:1161349	2 0.000563005926803889
1:1161840	4 0.000563005926803889
1:1162163	2 0.000563005926803889
1:1162287	8 1.44379535366263e-05
1:1162302	6 4.84863065052147e-05
1:1162303	2 4.84863065052147e-05
1:1162351	3 2.17363534175562e-05
1:1162413	7 1.44379535366263e-05
1:1162417	0 4.84863065052147e-05
1:1162455	4 1.44379535366263e-05
1:1162498	7 1.9422137760092e-05
1:1162730	2 4.84863065052147e-05
1:1162765	2 4.84863065052147e-05
1:1162887	3 4.84863065052147e-05
1:1162890	3 4.84863065052147e-05
1:1163028	9 4.84863065052147e-05
1:1163093	0 0.000234083729689981
1:1163194	1 0.000563005926803889
1:1163554	6 4.84863065052147e-05
1:1163588	6 4.84863065052147e-05
1:1163599	1 4.84863065052147e-05
1:1163608	9 1.44379535366263e-05
1:1163610	7 4.84863065052147e-05
1:1163611	2 4.84863065052147e-05
1:1163614	0 4.84863065052147e-05
1:1163621	2 4.84863065052147e-05
1:1163628	3 1.44379535366263e-05
1:1163628	4 1.44379535366263e-05
1:1163629	0 1.44379535366263e-05
1:1163634	5 1.44379535366263e-05
1:1163635	0 1.44379535366263e-05
1:1163667	6 1.68384192528989e-07
1:1163671	1 4.84863065052147e-05
1:1163676	2 1.68384192528989e-07
1:1163692	9 4.84863065052147e-05
1:1163733	5 8.32983744151142e-05
1:1163735	1 8.32983744151142e-05
1:1163737	6 8.32983744151142e-05
1:1163746	4 4.84863065052147e-05
1:1163746	7 4.84863065052147e-05
1:1163747	9 4.84863065052147e-05
1:1163750	9 4.84863065052147e-05
1:1163754	7 4.84863065052147e-05
1:1163754	8 4.84863065052147e-05
1:1163758	5 4.84863065052147e-05
1:1163760	0 1.44379535366263e-05
1:1163760	3 4.84863065052147e-05
1:1163760	4 4.84863065052147e-05
1:1163767	4 1.44379535366263e-05
1:1163793	2 4.84863065052147e-05
1:1163819	8 1.44379535366263e-05
1:1163821	5 1.44379535366263e-05
1:1163822	2 1.44379535366263e-05
1:1163834	9 1.44379535366263e-05
1:1163838	5 1.44379535366263e-05
1:1163842	9 1.44379535366263e-05
1:1163854	2 1.44379535366263e-05
1:1163856	0 1.44379535366263e-05
1:1163856	5 1.44379535366263e-05
1:1163856	8 1.44379535366263e-05
1:1163881	3 0.000370346468125342
1:1163895	1 0.000578644631814947
1:1163904	6 0.000563005926803889
1:1164385	7 0.00119965565794933
1:1164411	5 0.00119909004728043
1:1164977	4 0.00119965565794933
1:1164977	6 0.00119965565794933
1:1165034	0 0.00119965565794933
1:1165157	1 0.00119965565794933
1:1165181	0 0.00119965565794933
1:1165184	7 0.00119965565794933
1:1165225	6 0.000960274019098027
1:1165242	6 0.00119965565794933
1:1165404	4 0.00119965565794933
1:1165472	3 0.00119965565794933
1:1165624	5 0.00119965565794933
1:1165631	0 0.00119965565794933
1:1165712	5 0.00132401250366468
1:1165795	4 0.00128122584256891
1:1165850	5 0.00119965565794933
1:1165895	1 0.00119965565794933
1:1165964	1 0.000861526654743832
1:1166077	5 0.00119965565794933
1:1166101	0 0.00119965565794933
1:1166189	2 0.000861526654743832
1:1166450	9 0.000742021469663556
1:1166512	6 0.00119965565794933
1:1166539	5 0.000861526654743832
1:1166539	6 0.00119965565794933
1:1166573	3 0.000861526654743832
1:1167699	6 0.00134482427240873
1:1169681	3 0.00134482427240873
1:1169727	5 0.00134482427240873
1:1169811	5 0.00134482427240873
1:1169903	9 0.000960274019098027
1:1170055	0 0.000960274019098027
1:1170904	0 0.00141222967573139
1:1170928	7 0.000960274019098027
1:1170929	0 0.000960274019098027
1:1170929	3 0.000960274019098027
1:1170931	2 0.000960274019098027
1:1170956	2 0.00134482427240873
1:1170992	4 0.00134482427240873
1:1171143	7 0.00134482427240873
1:1171163	9 0.00134482427240873
1:1171195	5 0.00134482427240873
1:1171216	6 0.00134482427240873
1:1171364	9 0.00134482427240873
1:1171500	6 0.000960274019098027
1:1171585	6 0.00130592026635521
1:1171786	6 0.000674336621790696
1:1172169	6 0.000941355510462453
1:1172222	4 0.000941355510462453
1:1172350	0 0.000941355510462453
1:1172351	6 0.000941355510462453
1:1172575	2 0.000972042174645304
1:1172628	6 0.00107524769630151
1:1172887	8 0.000941355510462453
1:1172888	5 0.000941355510462453
1:1172896	5 0.00107524769630151
1:1173381	6 0.000941355510462453
1:1173391	5 0.000421272304510585
1:1173500	7 0.000941355510462453
1:1173903	0 0.000937688570037628
1:1174068	0 0.000941355510462453
1:1174071	9 0.000941355510462453
1:1174085	2 0.000941355510462453
1:1174589	0 0.000781882761050996
1:1174604	4 0.000764051465310129
1:1174775	4 0.00073575607476957
1:1175560	4 0.000507022186825489
1:1176035	2 0.000770106145282302
1:1176053	9 0.000748115847644405
1:1176193	0 0.000805791259512981
1:1176226	0 0.000765047986471245
1:1176317	4 0.000718696670213809
1:1176585	4 0.000762210914507477
1:1176817	3 0.000891108710885564
1:1176982	9 0.000919336353423004
1:1176991	8 0.00100401338177653
1:1177025	0 0.00096603987135418
1:1177050	8 0.00114510642905019
1:1177059	0 0.000910293489373803
1:1177091	4 0.0010097568684874
1:1177092	2 0.000916493293240201
1:1177103	8 0.000907452009419233
1:1177138	1 0.000729328628213244
1:1177222	8 0.000725272049782357
1:1177252	2 0.00091109229070088
1:1177255	1 0.00103303607053945
1:1177257	2 0.000969313262564361
1:1177283	9 0.000936394525819365
1:1177307	4 0.00110632017399318
1:1177468	0 0.00105033904683473
1:1177474	6 0.000952522057845662
1:1177475	6 0.00106336621470139
1:1177505	2 0.00105854480669335
1:1177519	5 0.000998604975275963
1:1177522	7 0.00104758894445651
1:1177540	0 0.000963063230767006
1:1177558	3 0.000923559420088114
1:1177592	9 0.000923559420088114
1:1177600	6 0.00113892078478006
1:1177675	6 0.00101995298078035
1:1177675	7 0.0010345214909288
1:1177678	4 0.00093072821933068
1:1177834	1 0.00091029089287716
1:1177907	5 0.00108767227784745
1:1177942	1 0.00108200642640386
1:1177957	4 0.00105176200214095
1:1177975	9 0.00101903684100778
1:1178012	9 0.000909478734617408
1:1178013	0 0.00105176200214095
1:1178013	2 0.000991394958573677
1:1178013	5 0.00100417646628756
1:1178015	0 0.00091109229070088
1:1178015	1 0.00091109229070088
1:1178015	5 0.000907452009419233
1:1178015	9 0.00106251311755172
1:1178058	3 0.000949371204088127
1:1178099	5 0.00108515657666493
1:1178175	5 0.000964261854637647
1:1178215	4 0.00091109229070088
1:1178228	3 0.000963217389582858
1:1178262	6 0.00090668293245817
1:1178272	8 0.000673220377637345
1:1178285	4 0.000985728204671221
1:1178327	9 0.000936394525819365
1:1178369	8 0.000983240103626237
1:1178404	6 0.00101049758543233
1:1178422	0 0.00101903684100778
1:1178565	8 0.00093645747141382
1:1178633	2 0.000871131907069485
1:1178642	1 0.000727322382036711
1:1178656	7 0.000721694950550493
1:1178657	6 0.000969978554642177
1:1178664	8 0.00085823954338018
1:1178898	0 0.00102855090944841
1:1178905	8 0.000804957811654985
1:1178914	2 0.00100213759836143
1:1178922	1 0.00115824261467263
1:1178923	9 0.000721543485821824
1:1178938	9 0.000968375500806256
1:1178941	4 0.000960909177595186
1:1178946	6 0.000886007114979297
1:1179020	1 2.79899439357578e-07
1:1179085	2 0.00101903684100778
1:1179100	5 0.000694065709483921
1:1179155	8 0.000911189134791585
1:1179171	9 0.000592600870258829
1:1179205	2 0.000856119295363071
1:1179253	2 0.00108394527861263
1:1179256	7 0.000858081647839106
1:1179261	4 0.00164380545600566
1:1179263	4 0.000199748992554008
1:1179264	9 0.00103365105728915
1:1179285	4 0.000998866921694129
1:1179353	0 0.000547969188918727
1:1179357	7 0.00126905355560502
1:1179384	2 0.000565073421570563
1:1179392	7 0.000445881713848364
1:1179408	1 0.0010830284624432
1:1179441	9 0.000765962659937205
1:1179443	3 0.000422506157076253
1:1179443	9 0.000379757872987698
1:1179453	2 0.000244856009273717
1:1179473	6 0.000719676489481413
1:1179478	0 0.000626018714666194
1:1179490	3 0.000591130656191086
1:1179497	0 0.000150537482653795
1:1179535	0 6.76620542038439e-05
1:1179539	9 0.00178623694554103
1:1179576	9 0.000882603404203462
1:1179610	1 0.000753123609231123
1:1179618	6 0.00105447968003545
1:1179644	7 0.00125280919151074
1:1179662	6 0.000641754428020268
1:1179697	0 0.000340429585593423
1:1179707	5 0.000507988397954683
1:1179747	6 0.00136318037171562
1:1179755	4 0.000528832782555495
1:1179756	2 0.00057882437271905
1:1179820	9 0.000410057587154419
1:1179855	4 0.000637664571816648
1:1179860	3 0.00114252782408766
1:1179867	4 0.000601358136971671
1:1179870	1 0.000342344029974343
1:1179876	3 0.000247371833685688
1:1179916	6 0.000642916996190279
1:1179932	2 0.00156995464552698
1:1179944	2 0.00055371330948692
1:1180030	9 0.00050696556367377
1:1180050	2 0.000766849837155314
1:1180056	2 0.000866495131143158
1:1180059	5 0.000149951772759488
1:1180094	5 0.000201438220040889
1:1180097	6 0.00140470648729571
1:1180113	6 0.00103540911968412
1:1180114	2 0.000479588161968436
1:1180124	2 0.000393946630221408
1:1180126	0 0.000140660118661345
1:1180133	4 0.00136081250491932
1:1180151	0 0.00135360261208544
1:1180160	8 0.000712365171257734
1:1180173	1 0.000898922686245733
1:1180176	7 0.000530422163614498
1:1180184	6 0.00103905592763028
1:1180200	6 0.000436322082481945
1:1180203	3 0.000980847745844246
1:1180213	7 0.000749843370356195
1:1180216	3 0.00055310885987713
1:1180217	7 0.00105896970839244
1:1180225	1 0.000323463717908302
1:1180227	6 0.000405360327500104
1:1180247	1 0.00168493878306623
1:1180248	3 0.000687879018985989
1:1180249	2 0.00110230612194769
1:1180249	7 0.000983975028398779
1:1180250	0 0.00103771152312296
1:1180252	7 0.000549692741259324
1:1180253	1 0.000342599439842039
1:1180253	9 0.000447891762848517
1:1180274	5 0.000906172864314508
1:1180278	5 0.000692043927896288
1:1180296	5 0.00107046974249247
1:1180296	7 0.00080694991573188
1:1180312	9 0.000578884416769175
1:1180326	3 0.000960921629265349
1:1180328	4 0.0022997191409893
1:1180333	8 0.000740879975610039
1:1180334	7 0.000162344795534374
1:1180348	9 0.0012631768058659
1:1180350	5 0.00119885167602821
1:1180356	3 0.000552836741597745
1:1180357	0 0.00074717116129573
1:1180358	1 0.00161953945675693
1:1180373	3 0.00127502802648019
1:1180379	2 0.00144423540313918
1:1180387	4 0.00186249897860312
1:1180388	2 0.000983803793450771
1:1180395	4 0.00123312682055749
1:1180413	1 0.00133587891949773
1:1180413	5 0.000505744305370065
1:1180430	4 9.21230397844097e-05
1:1180467	2 0.00176072708166545
1:1180518	8 0.000363621717185198
1:1180523	4 0.000560874405773963
1:1180528	4 0.00100205524795386
1:1180550	1 0.0010507524639436
1:1180550	8 0.00108991212755711
1:1180561	2 0.000566022916473554
1:1180567	6 0.00104192972813685
1:1180585	9 0.000323918688256277
1:1180606	8 0.000466010115938647
1:1180642	4 0.000395275494187344
1:1180661	7 0.00100623497734649
1:1180663	7 0.00128215671194374
1:1180668	3 0.00138903147058202
1:1180712	6 0.00179920886878408
1:1180725	8 0.000894955948795961
1:1180742	3 0.00184676340620948
1:1180744	5 0.000957771774448967
1:1180758	8 0.000348882904918701
1:1180763	0 0.00111650003854234
1:1180792	0 0.00193824457398405
1:1180794	9 0.00101081828614837
1:1180800	9 0.00117990367747122
1:1180803	1 0.00258117259508057
1:1180820	9 0.000505304725301011
1:1180842	1 0.00120108432902726
1:1180844	9 0.000203652444450866
1:1180860	2 0.00131617351701143
1:1180861	3 0.00134048551005815
1:1180865	6 0.000985934740285433
1:1180928	4 0.000816162387465143
1:1180941	8 0.000509203449604579
1:1180962	8 0.00050257130533465
1:1180979	5 0.000289324283914716
1:1180994	5 0.00183322312662217
1:1180994	6 0.00112613689034064
1:1180999	7 0.000320510304520545
1:1181063	3 0.000839070643203703
1:1181096	1 0.0002606330395018
1:1181103	0 0.00245160180971352
1:1181104	8 0.000326095093707945
1:1181113	2 0.00131092076969713
1:1181190	7 0.000677652691267277
1:1181198	5 0.000634730266439549
1:1181217	1 0.000217283975610287
1:1181234	0 0.00028465522307929
1:1181325	0 0.000611573584901722
1:1181330	5 0.000627097989540958
1:1181435	2 0.000215482430811737
1:1181444	5 0.00048518199437637
1:1181444	9 0.000664453918246906
1:1181449	9 0.00110104719857224
1:1181553	1 0.000954866923836665
1:1181568	4 0.000739677475040218
1:1181591	4 0.000931342913421159
1:1181824	9 0.00163155699982561
1:1181865	3 0.00228176231351488
1:1182267	0 0.000438833523209282
1:1182345	0 0.00127602879927897
1:1182377	5 0.00053628343499678
1:1182377	6 0.0015382754981775
1:1182516	3 0.000526253269073341
1:1182564	0 0.000280030284003526
1:1182591	6 0.00322539753863729
1:1182670	9 0.00143094530417533
1:1182691	8 0.00160104012659708
1:1182708	0 0.000670068092191102
1:1182709	0 0.00192336097053138
1:1182965	8 0.000447570606803217
1:1183069	3 0.000587882048083709
1:1183365	6 0.00136648314456652
1:1183406	9 0.000950328172024826
1:1183516	4 0.00064019831122765
1:1183553	3 0.000507178740368669
1:1183556	7 0.000572860139887907
1:1183615	0 0.00206011189866955
1:1183669	5 0.00110321366233227
1:1183709	4 0.00100566886857364
1:1183793	6 0.00013202693630374
1:1183989	3 0.00165437768193662
1:1183990	5 0.00112959663540076
1:1184179	1 0.0007466859785113
1:1184457	2 0.000229362418009297
1:1184864	3 0.000440126504833763
1:1184877	5 0.000853699713344806
1:1184895	6 0.00115139465306817
1:1184978	4 0.000816444450278428
1:1184985	0 0.00118018797115977
1:1185026	6 0.00192737811799993
1:1185034	7 0.000204595297237186
1:1185055	2 0.00143797888478546
1:1185062	9 0.00082799047791232
1:1185072	5 0.00103610478678038
1:1185093	0 0.000216097103368773
1:1185140	6 0.00119334124741356
1:1185158	7 0.000950046891838455
1:1185170	3 0.000962341050756632
1:1185175	3 0.00115921952797656
1:1185192	9 0.000794007364589803
1:1185205	6 0.00045287439387561
1:1185231	4 0.00160312229753712
1:1185339	7 0.00176875891436389
1:1185699	7 0.00062123048071911
1:1185711	7 0.00142392764395031
1:1185718	8 0.00050972611046443
1:1185726	6 0.00149916317543775
1:1185971	4 0.000822053224011924
1:1186272	6 0.000960029071742163
1:1186370	3 0.00152681401896093
1:1186491	8 0.00138062244867902
1:1186506	8 0.000454370112380543
1:1186628	7 0.00090566431724967
1:1186651	3 0.000202725626150209
1:1186658	1 0.000895077276828722
1:1186809	9 0.00115076772878331
1:1186836	4 0.000538022308285196
1:1186853	9 0.000993746687454793
1:1186867	5 0.000490218582885693
1:1186998	6 0.00192202254959204
1:1187000	5 0.00129395810998272
1:1187130	9 0.00199915378814237
1:1187141	8 0.00112091934385415
1:1187266	2 0.000814687351233791
1:1187279	9 0.000940039547637508
1:1187294	3 0.000371174546086496
1:1187316	5 0.000272712139926182
1:1187397	6 0.00130464270421152
1:1187458	9 0.000716041582413185
1:1187468	8 0.00306965490525004
1:1187485	8 0.00159788094691998
1:1187495	1 0.000498790219408883
1:1187495	5 0.000362854832463783
1:1187498	1 0.00178866714287043
1:1187518	2 0.00102606193072606
1:1187519	2 0.00201695355629454
1:1187532	4 0.00257643787928306
1:1187569	5 0.00160685375880191
1:1187578	3 0.001747197389618
1:1187609	4 0.000333130076059688
1:1187640	8 0.00183395108792469
1:1187657	3 0.000836424384713093
1:1187683	6 0.00102041554913319
1:1187693	2 0.00142929113372084
1:1187694	5 0.00116368708945112
1:1187735	5 0.00151151961348793
1:1187796	5 0.00285547739068025
1:1187833	0 0.00127999903307418
1:1187833	9 0.00121402153207368
1:1187834	3 0.00301618922568886
1:1187842	4 0.00138204840017073
1:1187844	1 0.000873104769803351
1:1187845	9 0.000777427799876371
1:1187859	6 0.000773024944879852
1:1187937	3 0.000382023372014163
1:1187971	8 0.00133454407752404
1:1188124	3 0.00102030730792972
1:1188368	7 0.000537918714905187
1:1188384	4 0.000303711384361296
1:1188441	2 0.000252585731269807
1:1188735	6 0.000441212568733227
1:1189047	9 0.000141255451664644
1:1189048	0 0.001315999979506
1:1189271	7 0.00223953464682656
1:1189533	8 0.000152727677083946
1:1189595	1 0.000673638384518664
1:1189670	7 0.00128029601043471
1:1189690	7 0.000493679482486896
1:1189699	5 0.00106367073024397
1:1189707	4 0.000921623405206496
1:1189717	3 0.000989451910897402
1:1189739	8 0.000854636902670789
1:1189799	2 0.000254565493795851
1:1189802	8 0.000751765419477793
1:1189811	5 0.000139551045077016
1:1189823	8 0.000575513621802749
1:1189824	8 0.000747778126907022
1:1189848	0 0.000324352086152354
1:1189875	7 0.00011764985469749
1:1189907	8 2.39577859520072e-05
1:1189926	4 0.00054970276253349
1:1189940	3 0.000192838700256365
1:1189948	2 0.00301078374176337
1:1189949	9 0.000419115690757519
1:1189955	6 9.31721700687394e-05
1:1189980	7 0.00117132445790068
1:1189989	7 0.001132765249529
1:1190013	7 0.000721352253581236
1:1190025	3 2.35209940639132e-05
1:1190054	4 0.00191435378142106
1:1190070	8 0.000450609052497159
1:1190076	7 0.000450609052497159
1:1190078	8 2.15113305363301e-05
1:1190079	1 0.000460532060944485
1:1190080	3 0.000460532060944485
1:1190103	4 0.000450609052497159
1:1190135	4 2.76765124985982e-05
1:1190146	3 0.000471933588714697
1:1190162	6 0.000450609052497159
1:1190187	0 1.39194119530215e-05
1:1190201	0 0.000460532060944485
1:1190250	7 3.052684363042e-05
1:1190258	7 1.90598276859252e-05
1:1190280	3 0.000460532060944485
1:1190298	8 0.000450609052497159
1:1190303	9 0.000450609052497159
1:1190315	8 2.40308837949333e-05
1:1190340	1 2.62911218069434e-05
1:1190345	7 3.4432427853237e-05
1:1190354	4 1.39194119530215e-05
1:1190391	9 1.46910107698692e-05
1:1190436	9 9.89943316874213e-06
1:1190442	2 1.32506287386386e-05
1:1190487	1 0.000208598592196364
1:1190489	0 0.000460532060944485
1:1190492	2 1.5742368343178e-05
1:1190552	2 1.46910107698692e-05
1:1190567	8 0.000460532060944485
1:1190581	1 0.000460532060944485
1:1190582	5 0.000460532060944485
1:1190599	2 1.65627074930637e-05
1:1190611	1 0.000482008641477901
1:1190618	2 1.39194119530215e-05
1:1190619	1 0.000450609052497159
1:1190707	4 0.000460532060944485
1:1190707	8 0.000460532060944485
1:1190727	9 0.000460532060944485
1:1190738	8 0.000482008641477901
1:1190747	9 0.000460532060944485
1:1190768	9 1.39194119530215e-05
1:1190819	8 0.000460532060944485
1:1190828	3 0.000460532060944485
1:1190829	9 0.000460532060944485
1:1190859	1 1.5742368343178e-05
1:1190866	0 1.39194119530215e-05
1:1190917	9 0.000450609052497159
1:1190967	2 0.000482008641477901
1:1190987	4 0.000460532060944485
1:1191027	5 1.39194119530215e-05
1:1191038	6 0.000459713682421497
1:1191046	0 1.5742368343178e-05
1:1191054	7 1.02264775580474e-05
1:1191084	7 0.00048588802098783
1:1191087	9 0.000475741670783152
1:1191106	4 0.00048588802098783
1:1191108	9 0.00048588802098783
1:1191111	5 0.00048588802098783
1:1191112	4 0.00046358420111784
1:1191114	2 0.000475741670783152
1:1191130	7 1.2679001590523e-05
1:1191144	4 0.000460532060944485
1:1191147	7 0.000460532060944485
1:1191150	0 0.000497488943507074
1:1191177	8 0.000520698846339489
1:1191225	8 0.000471933588714697
1:1191249	8 6.32217332177992e-06
1:1191285	2 0.000460532060944485
1:1191285	3 0.000460532060944485
1:1191289	0 0.000460532060944485
1:1191444	7 1.68833679726599e-06
1:1191491	2 0.000619114222002174
1:1191543	0 1.39194119530215e-05
1:1191549	5 0.000460532060944485
1:1191570	1 0.000460532060944485
1:1191572	7 0.000460532060944485
1:1191580	0 0.000460532060944485
1:1191582	3 0.000460532060944485
1:1191583	9 0.000460532060944485
1:1191666	1 0.000460532060944485
1:1191698	5 9.58557052981593e-06
1:1191729	9 9.89943316874213e-06
1:1191786	1 1.39194119530215e-05
1:1191792	7 1.46910107698692e-05
1:1191799	1 0.000460532060944485
1:1191809	2 1.39194119530215e-05
1:1191816	5 0.000455084058918062
1:1191876	4 0.000450609052497159
1:1191895	1 0.000460532060944485
1:1191919	8 0.000450609052497159
1:1191972	3 1.46910107698692e-05
1:1191985	9 1.14401152873443e-05
1:1192152	1 1.5742368343178e-05
1:1192979	9 1.5742368343178e-05
1:1193137	4 1.14401152873443e-05
1:1193314	4 1.39194119530215e-05
1:1193345	2 1.5742368343178e-05
1:1193681	7 1.19826719805242e-05
1:1193730	0 0.000175411096600503
1:1193747	3 0.000174395496838505
1:1193747	6 0.00016899941978733
1:1193755	0 0.000174395496838505
1:1193761	7 0.000163985499576556
1:1193773	0 0.000175411096600503
1:1193810	3 0.000170023338706713
1:1193811	2 4.72276347091484e-05
1:1193936	9 0.000175411096600503
1:1194017	9 0.000175411096600503
1:1194025	5 0.000161909818203511
1:1194100	3 0.000174395496838505
1:1194119	2 0.000174395496838505
1:1194129	4 0.000175411096600503
1:1194218	1 0.000175411096600503
1:1194222	0 0.000175411096600503
1:1194227	5 0.000175411096600503
1:1194232	6 0.000175411096600503
1:1194398	6 0.000174395496838505
1:1194492	0 0.000163985499576556
1:1194542	4 0.000170023338706713
1:1194556	2 7.37936191775165e-06
1:1194794	1 2.69460328290038e-06
1:1194795	9 2.69460328290038e-06
1:1194909	1 6.81448115911103e-06
1:1194930	6 8.19790188389926e-06
1:1194980	3 9.65515070137273e-06
1:1194984	3 6.81448115911103e-06
1:1194984	4 6.81448115911103e-06
1:1194993	8 6.81448115911103e-06
1:1194994	3 9.65515070137273e-06
1:1194995	2 6.81448115911103e-06
1:1195187	4 0.000223102246235174
1:1195288	0 0.000217647641210595
1:1195421	7 0.000355646082405697
1:1195708	5 0.000355646082405697
1:1196240	0 0.000175411096600503
1:1196280	0 0.000175411096600503
1:1196325	0 0.000355646082405697
1:1196344	9 0.000355646082405697
1:1196470	3 0.000185555516929568
1:1196591	6 0.000180213302755235
1:1196620	0 0.000252106152888519
1:1196620	3 0.000252106152888519
1:1196681	2 0.00018653129620324
1:1196695	4 8.23342879084104e-05
1:1196748	1 0.000221045148154877
1:1196759	0 0.000846153605819094
1:1197031	6 0.000166697203872276
1:1197054	6 0.000172777572918914
1:1197056	5 0.00016390049288701
1:1197060	2 0.00016390049288701
1:1197061	1 0.00016390049288701
1:1197070	5 0.000172777572918914
1:1197097	9 0.000166697203872276
1:1197106	4 6.60488186825583e-05
1:1197110	6 0.000207705284715136
1:1197138	8 0.000165637629796536
1:1197152	9 0.000165637629796536
1:1197381	7 0.000116941874753655
1:1197389	9 0.000166697203872276
1:1197402	2 6.60488186825583e-05
1:1197422	4 4.71624145957338e-05
1:1197469	1 0.000126115369138356
1:1197488	8 1.27216407477985e-05
1:1197501	4 5.6358318274711e-05
1:1197544	5 0.000230640699639694
1:1197578	5 0.000902217359349355
1:1197586	9 7.93563999671169e-05
1:1197588	5 4.07382328261959e-05
1:1197600	7 3.60928410887088e-05
1:1197602	0 0.000409089775362408
1:1197613	5 5.83909673901245e-05
1:1197614	5 1.5864450754108e-07
1:1197614	6 6.00761825627556e-05
1:1197619	3 0.000471161172957115
1:1197625	5 3.37631259884575e-05
1:1197626	7 0.000792200533186054
1:1197649	1 0.000898667367896246
1:1197656	1 3.12556137002107e-05
1:1197657	3 0.000226121870324246
1:1197663	0 0.000142166941364481
1:1197671	4 7.73249308777543e-08
1:1197678	4 1.16271286481282e-05
1:1197682	0 0.000860893100784873
1:1197691	6 0.000179009391379927
1:1197700	0 1.01196579865389e-07
1:1197703	6 4.70354770123978e-06
1:1197710	8 7.36596395475707e-05
1:1197721	4 0.000258795221272766
1:1197726	9 5.15287040748119e-05
1:1197746	7 2.93431426159589e-05
1:1197747	4 8.42249700148958e-06
1:1197798	4 0.0001637113524621
1:1197803	5 0.000318141809926672
1:1197816	5 0.000410293692664489
1:1197819	5 0.000191839612367949
1:1197830	7 7.92796574105061e-08
1:1197833	0 0.00012242922431051
1:1197854	4 7.55341941380288e-09
1:1197859	1 0.000222646962009504
1:1197863	1 5.07500018241768e-05
1:1197881	1 0.00053016522163722
1:1197897	9 0.000173113449593098
1:1197907	5 1.23735367835641e-05
1:1198151	9 1.22301991631607e-05
1:1198177	7 4.00708035161927e-05
1:1198269	0 5.84335547917425e-05
1:1198290	0 0.00170179389944194
1:1198313	9 0.00025772793874774
1:1198487	5 0.00022993915643407
1:1198507	7 5.95340225807933e-06
1:1198571	6 0.000466997471698998
1:1198571	8 7.15405176442291e-06
1:1198572	6 9.66779658616658e-06
1:1198856	9 6.2824747130383e-05
1:1198864	7 0.000156648351472738
1:1198864	9 0.000307166080586651
1:1198902	1 0.000747774514503029
1:1198981	9 0.000522495682354331
1:1198987	1 0.000535444446385534
1:1199058	7 0.00135200301942741
1:1199072	7 7.40431441754558e-06
1:1199113	9 0.000514127157015976
1:1199184	4 0.000369475018599997
1:1199283	7 0.000814691375213731
1:1199308	1 0.000907282208300188
1:1199517	0 0.00037008694652327
1:1199552	1 6.73164085312901e-07
1:1199722	1 0.00014199182737975
1:1199876	6 0.000563006390659451
1:1200020	3 5.32480262157104e-05
1:1200551	0 0.00116023817489196
1:1201289	3 5.93699276876195e-05
1:1201366	9 0.000504675674841229
1:1201507	1 0.000856055728911459
1:1201909	9 0.000111190211483227
1:1201944	3 0.000951557954996142
1:1202050	2 0.000831050529679091
1:1202082	5 0.00117075980558014
1:1202082	6 5.79932962982899e-05
1:1202140	8 0.00071273718673729
1:1202214	9 0.00169806726342251
1:1202218	3 0.00122726263575625
1:1202543	1 0.000224074173072859
1:1202550	7 5.17072238511604e-06
1:1202837	0 0.00034189526429258
1:1202864	5 0.000207318808380815
1:1202921	5 0.000379745093778643
1:1202969	6 1.46658072839008e-05
1:1202971	6 0.000152207924865405
1:1203045	6 0.000530820120638923
1:1203605	6 0.0014447639680538
1:1203971	4 0.000243970137193689
1:1204463	4 0.00050947009213118
1:1204578	6 2.56775345017856e-05
1:1206552	9 0.000627164037649946
1:1206772	4 0.000310276661417019
1:1207140	9 5.75783581118184e-05
1:1207497	6 0.00164369945056864
1:1207497	7 0.000115270507389771
1:1207598	5 0.000217119223226325
1:1207649	8 0.00058170936838426
1:1207771	0 6.07351817396846e-06
1:1207791	2 5.14428600990805e-05
1:1207931	8 0.000584557890589904
1:1208326	9 0.00024801421046518
1:1208424	6 0.000505180485738979
1:1208444	6 4.92761164563534e-05
1:1208497	1 0.000192453776813892
1:1208630	7 1.67691228493171e-05
1:1208641	1 5.9881951699606e-05
1:1208664	5 6.33017431745394e-06
1:1208694	4 0.00070950092061852
1:1208694	7 0.000958967479172851
1:1208785	0 0.00162272733754984
1:1208801	5 0.000122410323446303
1:1208843	6 4.800793826432e-05
1:1208849	1 1.12891134141421e-06
1:1209121	4 0.0001919929596804
1:1209154	3 0.000165943264571899
1:1209456	6 4.36185127396242e-05
1:1209483	9 0.00023703700180289
1:1209535	9 0.000626042173009038
1:1209590	1 0.000262328460745115
1:1209599	9 6.07177474097382e-07
1:1209618	3 0.000139532693226353
1:1209817	2 5.97206793931134e-06
1:1210335	5 0.000130284477819936
1:1210357	0 0.000126729579704256
1:1210518	4 8.44905245136807e-05
1:1210570	2 0.000837556055918838
1:1210671	1 0.000437747334598595
1:1210700	8 0.000515128526278361
1:1210738	2 0.000615872567304952
1:1210750	3 0.00160520677470372
1:1210778	3 0.000409461923723785
1:1210804	9 0.000254886076746687
1:1210866	9 0.000236630462192184
1:1210946	0 2.73179173376189e-06
1:1211042	2 0.000745710943410321
1:1211049	1 0.000445513103629035
1:1211190	8 0.000452993103686122
1:1211198	1 5.58228272909374e-05
1:1211211	2 0.000373190176332151
1:1211481	7 0.000871036689879551
1:1211560	4 0.000801012870202792
1:1211644	6 0.000137389728366536
1:1211719	7 1.34288200949783e-05
1:1211725	9 0.000209808741383943
1:1211783	7 0.00099918855839018
1:1211875	0 0.000160278797386035
1:1211896	9 0.000383153200577315
1:1211908	3 0.00123771035058146
1:1211908	4 0.000630988775111013
1:1211977	5 0.000611467939586537
1:1212011	4 3.74351753613174e-05
1:1212250	1 7.43449287602134e-05
1:1212478	8 0.000116521529115053
1:1212777	7 0.0001138094458435
1:1212964	6 5.93436365840216e-05
1:1212970	1 0.00111298440618663
1:1213356	4 0.00024698771392822
1:1213378	6 0.00063668079075922
1:1213396	8 1.72809287311033e-09
1:1213435	0 0.000919525569692233
1:1213660	5 0.000100649445396735
1:1213696	4 0.000745908345828491
1:1214016	7 0.000291111381988632
1:1214165	6 0.00116444784584883
1:1215270	9 0.000656145290940484
1:1215275	1 0.000422152404064807
1:1216103	8 0.000392508799989841
1:1216104	0 7.76436721336464e-05
1:1216118	0 0.000542697860487826
1:1216438	2 0.000391294756104796
1:1216484	6 0.00030049920923562
1:1216732	0 0.000837245041188371
1:1216781	0 2.33331175013296e-07
1:1216793	6 0.000995917712164065
1:1216796	6 0.000641561427576832
1:1216830	2 3.41431715513708e-06
1:1216869	7 0.000286067183809795
1:1217012	5 0.000770540029472157
1:1217015	7 0.00177089321655243
1:1217019	6 0.00177953133500587
1:1217089	1 0.000951187277188419
1:1217109	1 8.21370502217743e-05
1:1217112	8 0.00222888228155347
1:1217143	4 0.000509639494498566
1:1217195	5 0.000351806039858054
1:1217220	9 0.000303266393088602
1:1217221	3 4.17730107816544e-05
1:1217747	3 0.000232882437267778
1:1217848	3 0.00112123371196392
1:1217848	8 1.20979322280258e-05
1:1217860	6 3.1880951849839e-06
1:1218964	6 0.000287536874581682
1:1219037	0 0.000601172133809084
1:1221751	6 0.00125420931831454
1:1222777	3 0.000157459972272946
1:1222823	3 0.000652055676721504
1:1222887	4 0.000152033050858216
1:1223073	1 7.08926442215179e-07
1:1223389	7 1.60805426493889e-05
1:1223427	9 1.5255826188831e-05
1:1223458	6 9.21810418272633e-06
1:1223675	9 0.00172208458961658
1:1223906	1 0.000151554586653486
1:1223988	3 0.000980540382277569
1:1224045	7 4.73057141001089e-05
1:1224173	6 0.000407021464926167
1:1224221	0 1.28386008669517e-05
1:1224372	5 0.000492924662872291
1:1224498	6 0.000720479866128639
1:1224707	8 1.05652455769906e-05
1:1224928	0 0.000390526179721788
1:1225005	1 0.000621457909082443
1:1225100	7 6.3606147977171e-06
1:1225124	8 4.07667851935979e-05
1:1225201	6 1.10018823159413e-05
1:1225442	1 0.00077713285407797
1:1225953	4 5.57722148160763e-05
1:1226112	0 0.000309333696754393
1:1226115	0 0.000409004307715854
1:1226375	6 0.000125814912594691
1:1226441	8 5.61220097893544e-05
1:1226471	6 5.28870144052546e-05
1:1226577	6 1.12563931554481e-05
1:1226604	9 1.31400844586699e-05
1:1227366	0 0.000212952812525956
1:1227453	8 0.000445495958122666
1:1227479	7 0.000103357437765447
1:1227506	7 0.000712793410944895
1:1227521	7 0.000225373928277167
1:1227603	7 0.000442186660093828
1:1227710	8 0.000391898650102893
1:1227791	4 9.16402872525465e-07
1:1227849	6 7.49235570566558e-05
1:1227863	2 3.39484256575599e-05
1:1227906	6 0.000414397889845253
1:1227961	4 0.000472642580907635
1:1228036	6 4.93647551420543e-05
1:1228098	5 4.03812492192623e-05
1:1228098	8 0.000429296296942597
1:1228355	1 0.000203555878091167
1:1228449	8 6.37286171697348e-05
1:1228504	7 5.26334254831503e-05
1:1228735	3 1.15899856634153e-06
1:1228844	7 5.9494998273837e-05
1:1228864	0 2.48232830534253e-06
1:1228878	0 5.09179917056235e-05
1:1228911	9 0.000291929024313391
1:1228934	6 6.41618417046135e-05
1:1229059	1 7.55857565072161e-07
1:1229076	5 0.000338134719863734
1:1229077	5 0.000211313544404484
1:1229115	1 0.000111511931382607
1:1229130	3 4.1011615682531e-06
1:1229247	5 0.000272066068753686
1:1229251	5 9.1172544999894e-06
1:1229252	0 0.000235896409508404
1:1229268	2 6.36092700657483e-05
1:1229328	4 0.00107495755036018
1:1229358	4 6.18680976945681e-05
1:1229359	2 0.00030670731112997
1:1229373	8 1.50563347714774e-05
1:1229377	3 4.04492134689463e-05
1:1229407	7 0.0003565234247041
1:1229410	5 2.13315597494227e-05
1:1229410	8 0.00315564203025449
1:1229420	1 0.00102210837023275
1:1229452	2 0.000179138278238672
1:1229482	5 9.4718550180274e-05
1:1229506	2 1.49482269254323e-05
1:1229516	4 0.000936261967738996
1:1229565	4 0.000223599266047339
1:1229569	5 0.000184083202650369
1:1229589	0 1.31529399080649e-05
1:1229616	4 9.91939360986616e-05
1:1229624	7 0.000309563008755496
1:1229628	2 6.88432459694629e-06
1:1229752	0 0.000162937908763359
1:1229864	2 5.9142869776931e-05
1:1229912	6 0.000134770684849286
1:1229933	9 0.000998688812732995
1:1230035	0 1.89069952036295e-05
1:1230309	4 0.000708020855435547
1:1230315	7 0.000280470919053389
1:1230351	7 1.72861297216009e-06
1:1230510	0 5.89287004580645e-06
1:1230592	2 0.000340278945861679
1:1231114	7 4.19592984136845e-05
1:1231192	4 2.3545694940864e-06
1:1232459	1 0.000419705899196474
1:1232804	2 0.00124711121379382
1:1232805	9 0.000763064719987237
1:1232813	0 3.19820162578774e-05
1:1232820	2 0.000913657580760564
1:1232822	1 1.41790739035489e-05
1:1232823	8 0.000110391998256365
1:1232824	3 3.14879571174425e-05
1:1232830	6 0.000172151423697386
1:1232887	5 9.74056681009935e-08
1:1232905	8 0.000456085467018019
1:1232932	7 2.33050144805115e-05
1:1232950	8 4.31099482405983e-05
1:1232953	5 5.54824283891486e-05
1:1232955	9 2.732522209902e-05
1:1232970	6 1.41407984569246e-05
1:1232970	7 6.95965967424085e-06
1:1232990	8 2.59974889823463e-05
1:1232997	3 1.69964791486821e-05
1:1232997	6 3.52203168178309e-05
1:1233040	0 4.7660279391342e-05
1:1233064	4 6.75470928893053e-05
1:1233250	4 8.50654740292391e-05
1:1233250	7 6.20802263039829e-05
1:1233250	8 9.98666148097967e-05
1:1234580	9 8.14787698293482e-05
1:1239805	1 0.00036921349989728
1:1240234	3 0.000369220539235718
1:1240272	0 0.000340218023013912
1:1240342	5 0.000424151327351759
1:1240357	2 8.51646920038139e-05
1:1240496	7 2.79249568751658e-05
1:1240497	8 2.25917603682125e-05
1:1240516	9 0.000330304022891098
1:1240589	3 2.34761441874021e-06
1:1241155	9 0.000107422411977843
1:1241162	8 5.31368912964557e-05
1:1241253	6 6.24781504161355e-05
1:1241273	9 0.000324934162076861
1:1241274	1 0.000354808402522628
1:1241918	0 1.50127403861297e-05
1:1243687	3 4.47037558353487e-05
1:1243808	7 0.000101412250313751
1:1243879	3 8.14787698293482e-05
1:1243888	4 7.03090207283223e-05
1:1243896	0 6.63401579771099e-05
1:1243923	9 7.18205965316793e-05
1:1243974	5 5.94611557773926e-05
1:1243974	7 2.51533890636077e-05
1:1244230	8 5.1471661441599e-05
1:1244261	3 1.05575830702472e-05
1:1244261	5 5.32394648928659e-05
1:1244262	9 2.59974889823463e-05
1:1244263	0 3.1174912667474e-05
1:1244305	1 3.29807861941539e-05
1:1244488	1 2.05092652480968e-05
1:1244812	7 0.000316736089713593
1:1244860	4 0.000308302299436758
1:1244982	4 0.000408904258432196
1:1245005	8 0.000335086650311395
1:1245048	1 0.000343104157096409
1:1245105	3 0.000283303937538832
1:1245128	7 0.000316736089713593
1:1245161	9 9.6249718024559e-05
1:1245200	6 6.39984147115081e-05
1:1245239	1 0.000371746912193856
1:1245252	3 0.000351307812044538
1:1245272	6 0.000391129666214417
1:1245278	3 0.000373653531103207
1:1245290	4 0.00138205221122703
1:1245354	3 0.000455568477771535
1:1245356	8 0.000286983621315063
1:1245373	7 0.000340218023013912
1:1245409	5 7.36736748522358e-05
1:1245414	6 7.8400627602126e-05
1:1245415	5 0.000353127698773894
1:1245425	5 0.000108694301516026
1:1245434	2 0.000349950960377992
1:1245434	4 0.000324553441873064
1:1245509	7 0.000107422411977843
1:1245535	1 0.000327646243552321
1:1245563	0 0.000312841364843055
1:1245588	4 0.000370375640212739
1:1245602	0 0.000391967759513946
1:1245661	6 0.000365657202791298
1:1245709	1 0.000459960750210335
1:1245738	6 0.000324873304192383
1:1245818	3 0.000368844991212603
1:1245843	8 0.000449372484267532
1:1246058	7 0.00029027713009508
1:1246085	2 7.68870537863251e-05
1:1246091	3 7.25256236407972e-05
1:1246091	7 6.90505695438402e-05
1:1246113	5 0.000300434744953268
1:1246163	7 0.000339243324845179
1:1246268	8 0.000397627686850604
1:1246285	2 0.000356485996514032
1:1246320	2 0.000316736089713593
1:1246624	1 0.000353808597017143
1:1246641	2 0.000393310264173968
1:1246681	6 0.00030377395216306
1:1246776	3 0.000423575927809364
1:1246920	5 0.000356485996514032
1:1246936	6 0.000324934162076861
1:1246972	4 0.00034035270550588
1:1247181	1 0.000307567646819579
1:1247205	1 0.000408618684160289
1:1247214	2 0.000324934162076861
1:1247218	1 0.000420330066115916
1:1247219	7 0.000398968673843963
1:1247298	9 0.000385693491666245
1:1247419	1 8.6806656828506e-05
1:1247467	1 0.000485419339013383
1:1247553	0 0.000312841364843055
1:1247608	6 0.000142676020271102
1:1247621	9 0.000304531243443446
1:1247627	8 0.000246474370287712
1:1247636	8 0.000268045764027152
1:1247692	7 0.000246361430653345
1:1247694	3 0.00023347668728951
1:1247718	1 0.000187217932228408
1:1247774	5 0.000777857290937496
1:1247775	7 0.000183021180391915
1:1247872	5 0.000234683201634183
1:1247897	5 0.000704896204156851
1:1247904	0 0.000874807770287527
1:1247908	2 0.000869708077036285
1:1247973	8 0.000749900956766605
1:1247981	1 0.000601054305313597
1:1248022	1 0.000597114023271241
1:1248026	9 0.000612475519440385
1:1248068	5 0.000590407319918256
1:1248084	4 0.000583596648460698
1:1248085	1 0.000587531378191124
1:1248109	6 0.000601054305313597
1:1248114	3 3.84690141651067e-06
1:1248118	4 0.000587531378191124
1:1248123	5 0.000744835149973537
1:1248205	6 0.000601054305313597
1:1248266	5 0.000601054305313597
1:1248278	2 0.000868014565523689
1:1248304	3 0.00104604848498049
1:1248415	6 0.000597114023271241
1:1248478	5 0.000601054305313597
1:1248489	2 0.000601054305313597
1:1248508	5 0.000590407319918256
1:1248584	4 0.000601054305313597
1:1248649	1 0.000597114023271241
1:1248666	9 0.000744835149973537
1:1248788	1 0.000744835149973537
1:1248836	8 0.000601054305313597
1:1248866	6 0.000597114023271241
1:1249085	7 0.000597114023271241
1:1249122	3 3.84690141651067e-06
1:1249143	6 0.000716261239237812
1:1249224	8 0.000597114023271241
1:1249227	5 0.000597114023271241
1:1249332	4 0.000597114023271241
1:1249521	2 0.000601054305313597
1:1249597	0 3.84690141651067e-06
1:1249711	4 0.000601054305313597
1:1249770	5 6.95115841232768e-08
1:1249793	0 0.000749900956766605
1:1249798	1 0.000940618182525958
1:1249806	9 0.000629357310310596
1:1249808	3 0.000711359420094356
1:1249814	2 0.000799441866320115
1:1249819	9 3.49972245191611e-05
1:1249929	4 2.05162237353775e-05
1:1249943	0 3.22541521624518e-07
1:1250013	6 2.18634747752585e-05
1:1250029	9 1.20777129025344e-05
1:1250046	0 0.000789096543210467
1:1250047	6 5.78165935154822e-05
1:1250059	9 0.000773478566330017
1:1250143	4 0.000824298882028874
1:1250189	5 0.000769404150282111
1:1250190	7 0.000955116237271595
1:1250228	3 6.63148186003364e-05
1:1250266	4 7.01536230256716e-05
1:1250303	8 0.00103621444354734
1:1250348	7 0.000910627107393835
1:1250386	5 0.000916113666865977
1:1250425	1 0.000941308074603587
1:1250492	4 0.000947156910552642
1:1250519	4 0.000948433740206636
1:1250619	1 0.00109336313104492
1:1250890	7 0.00109077324415294
1:1250943	5 0.00109336313104492
1:1250970	5 0.00109336313104492
1:1250979	5 0.00108911204188384
1:1250979	7 0.00109336313104492
1:1251028	8 0.000947156910552642
1:1251061	7 0.00109077324415294
1:1251826	7 0.00109636608348057
1:1251847	7 0.00131086850821501
1:1251857	9 0.0013127320292691
1:1252724	8 2.43426535658923e-05
1:1254061	4 0.000934239523073889
1:1254099	9 6.64501903842674e-05
1:1254242	3 6.63148186003364e-05
1:1254242	4 6.63148186003364e-05
1:1254243	4 6.63148186003364e-05
1:1254619	5 0.00109152985026877
1:1259259	1 1.56753322203008e-05
1:1260113	7 7.01536230256716e-05
1:1260114	2 0.000942878867337673
1:1260137	8 6.63148186003364e-05
1:1260155	7 6.63148186003364e-05
1:1260203	9 0.000947156910552642
1:1260213	6 0.000947156910552642
1:1260233	9 0.000942878867337673
1:1260239	9 0.000947156910552642
1:1260241	9 2.97624129834337e-05
1:1260247	1 0.000947156910552642
1:1260399	1 0.000942878867337673
1:1260718	5 0.00121914040922177
1:1260811	8 0.000942878867337673
1:1260875	6 0.000948433740206636
1:1261028	9 0.000947156910552642
1:1261078	0 0.000947156910552642
1:1261079	0 0.000947156910552642
1:1261115	2 0.000948433740206636
1:1261118	9 0.000947156910552642
1:1261119	0 0.000947156910552642
1:1261124	4 0.000947156910552642
1:1261197	4 0.000775634864675089
1:1261982	3 0.00121914040922177
1:1262817	5 2.97624129834337e-05
1:1263268	6 2.97624129834337e-05
1:1263387	8 2.97624129834337e-05
1:1263388	6 3.15408091000101e-05
1:1263392	2 6.68615040766138e-05
1:1263394	5 6.42425108709101e-05
1:1263418	4 2.97624129834337e-05
1:1263489	6 2.95598618123108e-05
1:1263515	0 3.15408091000101e-05
1:1263589	0 2.97624129834337e-05
1:1263589	1 3.13269130708738e-05
1:1263591	3 3.15408091000101e-05
1:1263591	4 3.15408091000101e-05
1:1263598	9 2.97624129834337e-05
1:1263724	1 0.00115267658378381
1:1266310	6 1.13672661417113e-07
1:1266544	3 0.000944241156149746
1:1267123	1 0.000161662075689267
1:1267810	7 0.00121355459700136
1:1268505	0 6.68615040766138e-05
1:1268766	2 0.00121914040922177
1:1269434	0 3.15408091000101e-05
1:1269544	0 7.01536230256716e-05
1:1269571	6 7.01536230256716e-05
1:1269688	8 3.99366364672811e-05
1:1269816	2 6.63148186003364e-05
1:1269876	5 1.56753322203008e-05
1:1269902	7 6.63148186003364e-05
1:1269905	8 1.76328049640984e-05
1:1270039	9 0.000312352656372728
1:1270384	5 6.64501903842674e-05
1:1270432	3 0.000117952278560403
1:1270438	6 0.000117952278560403
1:1270595	8 6.63148186003364e-05
1:1270601	3 0.000117952278560403
1:1270604	1 6.63148186003364e-05
1:1270608	5 6.63148186003364e-05
1:1270637	9 6.64501903842674e-05
1:1270638	3 0.000114019669588601
1:1270648	3 6.63148186003364e-05
1:1270669	7 6.63148186003364e-05
1:1270670	9 6.63148186003364e-05
1:1270700	8 0.000117513147861441
1:1270724	4 7.01536230256716e-05
1:1270872	3 0.000114435875299467
1:1271027	9 6.31562789879643e-05
1:1271032	2 6.31562789879643e-05
1:1271097	6 0.000114435875299467
1:1271097	8 6.63148186003364e-05
1:1271203	3 0.000117952278560403
1:1271228	0 0.000117513147861441
1:1271349	6 4.85890560440085e-05
1:1271351	9 0.000117513147861441
1:1271352	8 0.000117952278560403
1:1271381	3 0.000117952278560403
1:1271384	4 1.58222895262206e-05
1:1271513	9 6.63148186003364e-05
1:1271523	0 6.63148186003364e-05
1:1271563	6 0.000186486380859072
1:1271643	6 0.000114019669588601
1:1271656	9 0.000117513147861441
1:1271660	5 0.000109882565936617
1:1271864	5 6.63148186003364e-05
1:1272764	9 0.000948433740206636
1:1272768	2 6.64501903842674e-05
1:1272795	4 1.58222895262206e-05
1:1272814	3 1.56753322203008e-05
1:1272814	4 1.56753322203008e-05
1:1272825	6 1.32599483819128e-07
1:1272828	1 6.63148186003364e-05
1:1272839	1 1.32599483819128e-07
1:1272856	8 1.56753322203008e-05
1:1272856	9 1.76328049640984e-05
1:1272857	6 1.56753322203008e-05
1:1272859	9 6.55266791847341e-05
1:1272891	4 1.56753322203008e-05
1:1272942	9 6.63148186003364e-05
1:1272943	0 7.28807191502235e-05
1:1272989	8 1.32599483819128e-07
1:1274816	9 8.54582604584666e-05
1:1274821	4 3.13269130708738e-05
1:1274827	6 3.15408091000101e-05
1:1277955	4 0.00138276402552145
1:1278522	0 0.000186388655016112
1:1278549	1 6.63148186003364e-05
1:1278556	1 6.64501903842674e-05
1:1278556	7 6.63148186003364e-05
1:1278564	5 1.39462052904886e-05
1:1278576	3 7.03099202398239e-05
1:1278590	0 7.01536230256716e-05
1:1278593	3 6.64501903842674e-05
1:1278600	8 6.63148186003364e-05
1:1278623	6 7.01536230256716e-05
1:1278630	7 6.64501903842674e-05
1:1278745	1 6.63148186003364e-05
1:1278749	6 1.56753322203008e-05
1:1278759	0 6.63148186003364e-05
1:1278798	0 6.63148186003364e-05
1:1278801	2 6.63148186003364e-05
1:1278804	8 6.63148186003364e-05
1:1278834	6 6.64501903842674e-05
1:1278908	7 1.56753322203008e-05
1:1278962	2 1.56753322203008e-05
1:1278965	6 1.56753322203008e-05
1:1278966	5 1.56753322203008e-05
1:1278971	1 1.56753322203008e-05
1:1278974	1 1.56753322203008e-05
1:1278974	3 1.56753322203008e-05
1:1278976	2 1.56753322203008e-05
1:1278981	3 5.81089253450305e-06
1:1278983	1 6.91184011389489e-06
1:1278988	7 1.32599483819128e-07
1:1279037	4 1.56753322203008e-05
1:1279038	7 1.56753322203008e-05
1:1279053	6 1.56753322203008e-05
1:1279072	5 1.58222895262206e-05
1:1279091	5 1.56753322203008e-05
1:1279096	8 7.01536230256716e-05
1:1279097	0 6.63148186003364e-05
1:1279097	8 6.31562789879643e-05
1:1279133	3 6.63148186003364e-05
1:1279152	5 1.56753322203008e-05
1:1279158	9 1.76328049640984e-05
1:1279159	9 1.56753322203008e-05
1:1279395	1 0.00115267658378381
1:1282024	1 1.56753322203008e-05
1:1284929	3 0.0014459927018619
1:1286298	8 0.00124741475853951
1:1286299	3 0.00124320220522633
1:1286300	7 0.00115438021294558
1:1286303	4 0.00115267658378381
1:1286304	5 0.00115267658378381
1:1286481	2 1.56753322203008e-05
1:1286817	7 1.56753322203008e-05
1:1288966	7 0.00105775451725927
1:1289481	2 0.0010016360039546
1:1289541	5 0.0010595873852327
1:1289542	0 0.00106555030599878
1:1289546	8 0.000796054950868136
1:1289565	1 0.00100674264607226
1:1289865	2 0.000791955627209101
1:1289866	0 0.000791955627209101
1:1289982	4 0.000865287717292563
1:1289989	2 0.00107349974363541
1:1290184	8 0.00150898731121948
1:1290266	0 0.0014459927018619
1:1290571	8 0.000567253613133053
1:1290587	3 0.000541859356434221
1:1291597	5 0.0014459927018619
1:1292319	6 0.00150898731121948
1:1292771	6 0.00100674264607226
1:1293406	9 0.000991344493802167
1:1293558	9 0.0014459927018619
1:1293694	5 0.00144118101007445
1:1293901	2 0.00151935457987411
1:1293920	8 0.0014459927018619
1:1293939	8 0.00144679863669513
1:1294075	6 0.0014459927018619
1:1294087	2 0.00144679863669513
1:1294102	9 0.0014459927018619
1:1294110	1 0.0014459927018619
1:1294123	4 0.00144679863669513
1:1294154	9 0.0014459927018619
1:1294168	1 0.00144024230186301
1:1294232	2 0.00144679863669513
1:1295904	1 8.98559557839939e-05
1:1297112	6 2.39391730881102e-06
1:1297206	9 3.36874037295306e-06
1:1297499	7 0.00114837393625447
1:1297508	5 0.00114837393625447
1:1297590	2 0.000785609163459618
1:1297859	1 0.000791955627209101
1:1298039	9 0.000797319349195701
1:1298272	5 0.000797319349195701
1:1298367	7 0.000791955627209101
1:1298455	8 0.00100608595794403
1:1298494	5 0.00107767562200885
1:1298521	2 0.000909904530231982
1:1298522	9 0.000844345696185649
1:1298819	0 6.58224834233277e-06
1:1298992	1 5.20997975130147e-06
1:1298998	3 1.23392811666531e-08
1:1299151	7 5.89410692606168e-06
1:1299457	9 0.000791039576418942
1:1299462	0 0.000234735116711511
1:1299511	1 0.000801129468639066
1:1299643	4 0.000785609163459618
1:1299654	4 0.000240334996771643
1:1299662	0 0.000234735116711511
1:1299662	7 0.000234735116711511
1:1299698	7 0.000234735116711511
1:1299712	4 5.27961147882318e-06
1:1299738	3 0.000234863283791985
1:1299745	0 0.000234735116711511
1:1299745	5 0.000796054950868136
1:1299780	4 7.03099202398239e-05
1:1299784	1 0.000234735116711511
1:1299786	2 0.000234863283791985
1:1299818	0 0.000240334996771643
1:1299836	2 0.000234735116711511
1:1299838	6 0.000234735116711511
1:1299859	7 0.000146966816116162
1:1299866	6 0.000791955627209101
1:1299891	4 0.000234735116711511
1:1300170	6 0.000240513265212863
1:1300281	2 0.000234863283791985
1:1300362	2 0.000234735116711511
1:1300441	6 0.000234735116711511
1:1300535	2 0.000234735116711511
1:1300559	4 0.000234735116711511
1:1300576	3 0.000234735116711511
1:1300595	1 7.83703075164458e-05
1:1300758	1 0.000136673061706022
1:1301590	7 0.000147316256271591
1:1301604	4 0.000147316256271591
1:1303548	3 0.000106643033003589
1:1306029	5 0.000328793233937433
1:1308306	1 0.000159514517762315
1:1308639	3 0.000363482299288616
1:1308746	0 0.000363105995359177
1:1308768	7 0.000327987295736017
1:1308863	6 0.000363105995359177
1:1308867	9 0.000363105995359177
1:1308874	0 0.000366148720049814
1:1309038	1 0.000619758544043507
1:1309096	9 0.00061135458878646
1:1309148	8 0.000214481696322829
1:1309181	3 0.00074181460945394
1:1309452	1 0.000246877401767931
1:1309479	7 0.000682365294207749
1:1309507	6 0.000645821924334133
1:1309668	7 0.000673549736704876
1:1309839	5 0.000556129486765385
1:1310102	0 0.000362827698862181
1:1311058	4 6.53429482809064e-05
1:1311312	5 6.5917785627758e-05
1:1312227	3 0.00109219102935694
1:1312229	0 0.000854931911301601
1:1312246	9 0.000977761365612456
1:1312289	4 0.00101432089680406
1:1312342	2 0.00105450515853707
1:1312342	3 0.00105663260027764
1:1312368	9 0.00107213924025482
1:1312402	8 0.00101454077377198
1:1312404	9 0.000979799542085057
1:1312435	3 0.000569841235891222
1:1312501	7 0.0010923154635371
1:1312591	0 0.0011280600947063
1:1312635	4 0.000476894708199715
1:1312656	1 0.000854931911301601
1:1312667	8 0.00112582581510185
1:1312686	4 0.000786067155240068
1:1312698	6 0.00105450515853707
1:1312752	8 0.00101432089680406
1:1312803	1 0.000899852438561761
1:1312862	2 0.00105440792391323
1:1313041	7 0.000936889376913649
1:1313139	5 0.00024476866527244
1:1313162	6 0.00119988109971768
1:1313164	8 3.68874721752901e-05
1:1313223	7 0.00105450515853707
1:1313227	5 0.000140875579016121
1:1313231	9 0.000342193374572285
1:1313272	3 0.000140804037649818
1:1313317	7 0.000316265911707661
1:1313323	0 0.000140804037649818
1:1313326	3 0.000223118580037028
1:1313326	5 0.00019742083488815
1:1313328	5 9.5344324211559e-05
[truncated: 486,980+ more rows]

## Sheet: Supp Table S2_TD
SNP	PVE_S
1:250066	0.000368032729585482
1:266116	0.000390572635543365
1:267017	0.000390572635543365
1:267047	0.000390572635543365
1:273380	0.000412598604919838
1:274801	0.000346707185408413
1:274855	0.000390572635543365
1:275418	0.000390572635543365
1:275513	0.000390572635543365
1:276466	0.000713728197066732
1:281065	0.000394340770150822
1:281199	0.000412598604919838
1:283510	0.000404011627612587
1:283519	0.000404011627612587
1:288602	0.00051200957002901
1:457308	0.00287359012007478
1:914041	0.00205506880107312
1:1270575	2.8379e+07
1:1460669	0.000680055094738267
1:1517557	0.000356608811505997
1:1569941	2.59668e+08
1:1573350	4.06858e+09
1:1604417	2.8379e+07
1:1608796	4.72413e+08
1:1623331	0.000314838811995426
1:1773593	0.000394780096069598
1:1775053	0.000488925464722323
1:1775367	0.000592681244583149
1:2179302	0.000395393609955193
1:2237181	3.82197e+09
1:2377942	0.000757782501062713
1:2378239	0.000853027592311413
1:2386165	0.000839549650249539
1:2386382	0.000853027592311413
1:2427005	0.000398638766607254
1:2779064	4.94792e+08
1:2885754	5.49499e+09
1:3189166	7.57067e+09
1:3237107	0.000303890126175345
1:3676719	0.00098719114433436
1:3820132	0.00117685085806112
1:3891825	0.000163140771916485
1:3947411	0.0003502156070306
1:4082554	7.5382e+09
1:4405506	0.00202538612926604
1:4417280	8.72413e+09
1:4774960	1.20733e+09
1:4797599	1.20733e+09
1:4799674	1.20733e+09
1:4835775	0.00130496492162613
1:5018845	4.47709e+09
1:5043001	0.000599082476383399
1:5061904	0.000202326221291564
1:5259371	0.000244749726341856
1:5411049	7.74848e+09
1:5412899	2.58847e+07
1:5440587	0.000610859824818341
1:5461737	8.39483e+09
1:5471653	8.39483e+09
1:5492726	0.00103026908088873
1:5603754	5.51043e+08
1:5605282	7.90776e+08
1:5630012	7.90776e+08
1:5630215	1.69858e+09
1:5657482	1.69858e+09
1:5657484	1.69858e+09
1:5657619	1.05964e+09
1:5778630	0.00269120517266526
1:5833849	7.50778e+09
1:5858198	2.5403e+09
1:5952554	2.87519e+08
1:5970221	0.00140357447233885
1:5979801	1.0103e+09
1:6521105	1.21755e+09
1:6524169	4.60703e+09
1:6589996	0.0015819846125953
1:6633785	0.00179537859731925
1:6645901	633751
1:6645936	633751
1:6646182	1.68613e+08
1:6646226	2.85876e+09
1:6647258	633751
1:6647752	1.68613e+08
1:6647818	8.8254e+06
1:6647999	3.0333e+08
1:6648331	3.0333e+08
1:6648939	3.0333e+08
1:6650289	6.9956e+08
1:6650757	4.66927e+08
1:6688998	0.00140110574799462
1:6700180	3.0333e+08
1:6734285	0.000154740837483047
1:6796314	3.3096e+08
1:6825082	0.000817940828896556
1:6840507	0.000480027770046665
1:6964299	0.000471721439433384
1:7004818	3.72321e+09
1:7317803	0.000496097013643594
1:7467884	6.76352e+09
1:7525281	0.00030083047122704
1:7605276	0.000192604988897844
1:7760461	0.00093120430838773
1:7807458	0.000187881758850541
1:7856239	0.000360264858309323
1:7862690	0.000667633013296615
1:8164528	0.00016251930409059
1:8171069	0.000113740261148835
1:8209043	3.09852e+08
1:8211544	0.000124339031607034
1:8222630	0.000281681803257616
1:8232668	0.000753088327726487
1:8239508	4.24673e+08
1:8239632	0.00125840667170069
1:8244351	0.000828400893779277
1:8305431	0.000183714848357144
1:8317402	0.000260913568535839
1:8322841	0.000143033808167198
1:8325398	0.000150864336143068
1:8325400	0.000150864336143068
1:8325871	0.000143033808167198
1:8326196	0.000128111989536594
1:8362256	2.0143e+09
1:8461647	0.00100449999834568
1:8656738	4.08225e+09
1:8692410	0.000866879727279337
1:8707450	0.00247577079857797
1:8718594	0.00325696188764144
1:8793563	0.000635586935828722
1:8867554	0.00135981832224237
1:8895246	0.0012856302687362
1:8948687	7.845e+08
1:8954101	0.000386524922530014
1:8968364	0.000298749177589547
1:8984039	0.000336881551230322
1:9018068	1.49545e+06
1:9065281	0.000848785907715072
1:9067052	0.000278231983745207
1:9067056	0.000386209273746856
1:9067525	3.2488e+08
1:9083059	9.49932e+09
1:9084963	1.48749e+08
1:9086530	3.61083e+08
1:9091790	0.000217352071501823
1:9091795	0.000407164034590522
1:9091856	0.000323330324756562
1:9102600	0.00030030700694077
1:9150089	3.52629e+09
1:9150922	0.0003556397448145
1:9161697	0.00184990431155967
1:9163138	0.00192615161988306
1:9163290	0.0010743797676159
1:9164236	0.00188931076398368
1:9164298	0.000766508778392491
1:9164648	0.000841612711980091
1:9165768	0.00203440879616484
1:9165802	0.00181322724162179
1:9172360	0.000465282152659488
1:9172633	0.00022668095464044
1:9173620	0.000440509238320803
1:9173630	0.000440509238320803
1:9174876	4.32418e+09
1:9174879	4.32418e+09
1:9174884	4.32418e+09
1:9178611	0.000468475492394683
1:9180732	0.000525564264014258
1:9185297	1.6486e+06
1:9187039	0.00120009764674252
1:9187065	0.00120009764674252
1:9208103	0.000278415985657478
1:9212809	9.83969e+08
1:9213689	0.000278415985657478
1:9213690	0.000278415985657478
1:9214898	0.000278415985657478
1:9214993	0.000278415985657478
1:9215513	0.000278415985657478
1:9215669	0.000278415985657478
1:9217014	0.000278415985657478
1:9220298	0.000278415985657478
1:9221596	0.000278415985657478
1:9221822	0.000278415985657478
1:9223684	0.000297638568303317
1:9269287	0.000379071369295742
1:9269546	0.000805996821118171
1:9269588	0.000379071369295742
1:9269978	0.000805996821118171
1:9271162	0.000805996821118171
1:9273912	0.000805996821118171
1:9274359	0.000805996821118171
1:9274365	0.000805996821118171
1:9283101	0.000221225974271512
1:9321029	0.000379071369295742
1:9331291	0.000998393214348045
1:9341594	2.54891e+09
1:9355933	0.000138988969621755
1:9368031	0.000805996821118171
1:9369006	0.000517537804901429
1:9372937	0.000517537804901429
1:9374300	0.000428763632068267
1:9375098	0.000428763632068267
1:9376032	0.00039577691526644
1:9378876	0.000428763632068267
1:9380641	0.000270599810552341
1:9394646	0.000428763632068267
1:9395103	0.000517537804901429
1:9395206	0.000517537804901429
1:9395368	0.000497875223185097
1:9395524	0.00276899639312136
1:9396855	0.00280645871099035
1:9398167	0.00280645871099035
1:9404522	0.0022281409148617
1:9413179	4.49502e+09
1:9414551	0.000517537804901429
1:9419735	0.000517537804901429
1:9420234	0.000517537804901429
1:9420238	0.000517537804901429
1:9420266	0.000497875223185097
1:9420471	0.000439668137052339
1:9420511	0.000439668137052339
1:9420617	0.00023866300476893
1:9420643	0.000517537804901429
1:9420654	0.000474618634121867
1:9420657	0.000474618634121867
1:9420945	0.000446720954925708
1:9420957	0.000513900592835114
1:9421027	0.000446720954925708
1:9421141	0.000477165467179155
1:9421173	0.000477165467179155
1:9421481	0.00265726062354655
1:9425616	0.00269878097068682
1:9429879	0.000446720954925708
1:9429942	2.87946e+08
1:9430158	0.000477165467179155
1:9430778	2.87946e+08
1:9431533	0.000332789994683164
1:9432197	0.000477165467179155
1:9434672	0.000129205092807716
1:9434968	0.000129205092807716
1:9435769	0.000122381699683386
1:9444071	2.54295e+09
1:9459979	0.000358217992657501
1:9461427	0.000817399785732517
1:9475051	8.58417e+07
1:9503234	0.000122381699683386
1:9504076	0.000129205092807716
1:9504124	0.000129205092807716
1:9504254	0.000129205092807716
1:9504763	0.000129205092807716
1:9508431	0.000129205092807716
1:9510867	3.29446e+09
1:9511256	0.000122381699683386
1:9511615	0.000144309650527161
1:9511737	1.52273e+09
1:9514245	0.000122381699683386
1:9515203	0.000129205092807716
1:9515253	0.000129205092807716
1:9515642	0.000129205092807716
1:9515703	0.000129205092807716
1:9515734	0.000129205092807716
1:9515787	0.000129205092807716
1:9515865	0.000129205092807716
1:9515920	0.000147979083006503
1:9517495	0.000122381699683386
1:9517515	0.000122381699683386
1:9517586	0.000351712396906542
1:9561007	1.73286e+08
1:9596798	0.00100115476294653
1:9649173	0.000623129899783997
1:9650599	0.000129205092807716
1:9650730	0.0004264049759902
1:9650760	0.000113481609695753
1:9650761	0.000113481609695753
1:9651527	0.000122381699683386
1:9651532	0.000122381699683386
1:9652139	0.000113481609695753
1:9659002	0.00203120141236791
1:9698583	0.000116799327435664
1:9755956	0.00051133127573052
1:9757421	1.73286e+08
1:9769257	1.73286e+08
1:9784139	1.57383e+07
1:9810325	8.35787e+09
1:9843765	9.53282e+09
1:9845908	0.000302214307167578
1:9864542	0.000294783564901854
1:9865862	0.000294783564901854
1:9927870	0.000282413284232121
1:9946258	1.63207e+08
1:9947248	1.54314e+09
1:9984446	0.000327301586769076
1:9985710	0.000294783564901854
1:9996199	0.000282413284232121
1:10008064	0.00149792665582143
1:10153439	0.000565449875879956
1:10248211	0.00171025806339463
1:10280110	0.000756796951746541
1:10280573	0.000756796951746541
1:10280778	0.000756796951746541
1:10280894	0.000916304316337392
1:10281061	0.000756796951746541
1:10282294	0.000916304316337392
1:10287141	0.000689142618789696
1:10288295	0.000689142618789696
1:10288815	0.000717369268225647
1:10288923	0.000604931358288215
1:10288974	0.000604931358288215
1:10289301	0.000873805281402306
1:10291598	0.000717095632525121
1:10291692	0.000753716849513419
1:10292257	0.000547553551166947
1:10292476	0.000753716849513419
1:10292832	1.06268e+09
1:10293017	0.000547553551166947
1:10293128	0.000547553551166947
1:10293377	0.000547553551166947
1:10293389	0.000547553551166947
1:10293899	0.000717369268225647
1:10293900	0.000717369268225647
1:10293903	0.000717369268225647
1:10293904	0.000717369268225647
1:10294421	0.000689142618789696
1:10294652	0.000547553551166947
1:10295121	0.000635702824657278
1:10295362	0.000946046669815452
1:10296018	0.000547553551166947
1:10296023	0.000547553551166947
1:10296330	0.000753716849513419
1:10296457	0.000753716849513419
1:10296627	0.000753716849513419
1:10296916	0.000647031610701236
1:10296969	0.000604931358288215
1:10297039	0.000547553551166947
1:10297059	0.000604931358288215
1:10297087	0.000717369268225647
1:10297109	0.000717369268225647
1:10297281	0.000547553551166947
1:10297296	0.000782801167621289
1:10298293	0.000547553551166947
1:10306404	0.000685092189349142
1:10309015	0.000685092189349142
1:10310028	4.88443e+09
1:10310484	0.000685092189349142
1:10312327	0.000255061387523351
1:10312908	0.000255061387523351
1:10314407	0.000301464452002482
1:10315505	0.000584349009000508
1:10316433	0.000614113334031792
1:10318404	0.00122594008581227
1:10319335	0.00112152492372425
1:10321316	0.000153181666533503
1:10322439	0.000960489569878951
1:10323186	0.00141148407914398
1:10323343	1.08838e+09
1:10323856	0.000960489569878951
1:10324274	0.00112152492372425
1:10324498	0.00175393431957366
1:10332152	0.000153181666533503
1:10332153	0.000153181666533503
1:10333075	0.000153181666533503
1:10333127	0.000153181666533503
1:10333456	0.000153181666533503
1:10333532	0.00101436355072761
1:10334052	0.000153181666533503
1:10334100	0.000856842146674804
1:10334139	0.000856842146674804
1:10365482	0.00105563496598807
1:10372177	0.00112152492372425
1:10373233	0.00112152492372425
1:10385303	0.000882857358001753
1:10388967	0.000242993204553705
1:10397378	5.20192e+09
1:10397379	5.20192e+09
1:10404066	0.000163172661639409
1:10405758	4.11144e+09
1:10407535	0.000629081488365859
1:10407809	4.37799e+09
1:10499231	0.000205319151492719
1:10510534	7.41722e+09
1:10595235	0.000539974320142965
1:10645053	1.79768e+06
1:10645141	1.79768e+06
1:10645158	1.79768e+06
1:10646147	3.33499e+09
1:10646225	3.69102e+09
1:10646316	0.000322690402110274
1:10650053	0.000357956634029816
1:10650256	0.000251308761818617
1:10650764	0.000101275538585043
1:10651044	0.000471932538076987
1:10653691	0.000937618916232773
1:10662737	6.27956e+09
1:10670380	0.000338706440702163
1:10670479	0.000127873982730192
1:10671153	0.000271798112399294
1:10672756	1.33586e+08
1:10673529	0.000468091292728691
1:10674504	0.00121225280116179
1:10685092	0.000188491929241423
1:10685210	6.60601e+08
1:10685211	0.000429112595739421
1:10695885	0.00122342870866279
1:10705071	0.00127277212864387
1:10705621	0.00043852525988267
1:10707871	0.00061572750362078
1:10713158	3.09352e+08
1:10713772	0.000204154703316313
1:10713984	5.49192e+09
1:10714124	5.32515e+08
1:10714374	4.05852e+09
1:10756102	0.000286432295003332
1:10786594	6.98095e+09
1:10928706	0.000526720916257204
1:11098465	0.000136182732782031
1:11102713	0.000336615143246395
1:11154321	0.000491123761989865
1:11197876	0.000987919496482528
1:11220371	0.000689664052934694
1:11222652	3.93968e+09
1:11240814	3.67973e+08
1:11241799	0.000101218593831341
1:11288993	0.000421480398773305
1:11297507	0.000100371561914048
1:11297834	0.0003762886939411
1:11298233	2.37083e+09
1:11305836	5.53833e+09
1:11305886	1.13308e+07
1:11305945	1.43705e+09
1:11306021	2.16941e+08
1:11310417	0.000773246308628229
1:11311399	0.00153449917604537
1:11311418	0.0011763259525452
1:11311423	0.00153080222017408
1:11311686	0.00138976446231486
1:11313462	1.78554e+08
1:11315915	0.000482698652866333
1:11317323	3.89663e+07
1:11317625	0.000551733088385221
1:11317683	3.49876e+08
1:11318450	1.85125e+08
1:11320840	0.000781996726727821
1:11321763	0.000409709313569228
1:11322126	0.00137978444490256
1:11322212	0.000409709313569228
1:11322442	0.000409709313569228
1:11323069	6.79362e+09
1:11323651	0.000409709313569228
1:11323654	0.000409709313569228
1:11324125	0.00137978444490256
1:11324363	0.000409709313569228
1:11324619	0.000285580283060314
1:11325580	0.000456822974702895
1:11325612	0.00137978444490256
1:11325825	6.79362e+09
1:11326811	6.79362e+09
1:11329260	0.000258728526606533
1:11342472	5.22488e+09
1:11342535	0.000606138671198785
1:11358094	7.23272e+09
1:11358130	7.23272e+09
1:11358439	7.23272e+09
1:11358976	7.23272e+09
1:11377118	7.23272e+09
1:11407107	1.19986e+07
1:11407428	0.000475712186795887
1:11414710	0.000564645115184808
1:11420024	0.00131237205297779
1:11420876	0.00131237205297779
1:11421419	0.00124401027325411
1:11421423	0.00124401027325411
1:11421650	0.00131237205297779
1:11427128	0.00027726728770313
1:11456247	5.11148e+09
1:11456694	5.11148e+09
1:11458261	0.000288338415708125
1:11458385	0.000288338415708125
1:11481895	0.000908867115018392
1:11495211	0.001480655265489
1:11497980	0.000280938804023491
1:11498120	0.000280938804023491
1:11498420	0.000280938804023491
1:11499068	0.000280938804023491
1:11499897	0.000729900429492061
1:11499961	0.000650867450910571
1:11499997	6.86002e+08
1:11500058	6.86002e+08
1:11500169	6.86002e+08
1:11500198	6.86002e+08
1:11500206	6.86002e+08
1:11500255	6.86002e+08
1:11500261	6.86002e+08
1:11500527	6.86002e+08
1:11501194	6.86002e+08
1:11501339	6.86002e+08
1:11501427	1.39056e+08
1:11502658	6.86002e+08
1:11502863	6.86002e+08
1:11502982	6.86002e+08
1:11505012	0.00104466816220864
1:11505265	0.00115410230265079
1:11506129	0.00115410230265079
1:11508805	0.00115410230265079
1:11510119	0.00115410230265079
1:11511210	0.00115410230265079
1:11511548	0.000314897539609571
1:11511821	0.00115410230265079
1:11511854	0.00115410230265079
1:11512252	0.00115410230265079
1:11512761	0.00115410230265079
1:11513861	0.00115410230265079
1:11513862	0.00115410230265079
1:11516607	0.00115410230265079
1:11517261	6.86002e+08
1:11517416	6.86002e+08
1:11517658	6.86002e+08
1:11518584	0.00115410230265079
1:11519193	6.86002e+08
1:11519195	6.86002e+08
1:11519202	6.86002e+08
1:11524832	0.000314897539609571
1:11524856	0.000314897539609571
1:11525835	0.00115410230265079
1:11527324	1.69078e+08
1:11527774	0.00115410230265079
1:11529356	1.69078e+08
1:11530761	0.00115410230265079
1:11530938	0.00115410230265079
1:11542876	0.00115410230265079
1:11542889	0.00115410230265079
1:11543366	0.00115410230265079
1:11543759	0.00115410230265079
1:11543808	0.00115410230265079
1:11545915	0.00115410230265079
1:11548007	0.00115410230265079
1:11548744	0.00115410230265079
1:11549515	0.00115410230265079
1:11563549	0.00115410230265079
1:11563871	0.00115410230265079
1:11564150	0.000266719575273095
1:11564685	0.00115410230265079
1:11567888	6.86002e+08
1:11568429	6.86002e+08
1:11569549	0.00115410230265079
1:11579631	0.00053471780430508
1:11583296	0.000180881214166836
1:11584082	0.000314897539609571
1:11589567	0.000346201984997939
1:11591009	0.000346201984997939
1:11594585	0.000266719575273095
1:11595352	0.000266719575273095
1:11595919	0.000266719575273095
1:11597161	0.00114173998351863
1:11597252	0.000266719575273095
1:11599150	0.00192351596230211
1:11600761	0.000346201984997939
1:11602806	0.000346201984997939
1:11604830	0.000346201984997939
1:11605299	0.000346201984997939
1:11606671	0.000459564624278343
1:11607983	0.00164591684863242
1:11613492	0.00115410230265079
1:11618404	0.00115410230265079
1:11621632	0.00115410230265079
1:11622878	6.86002e+08
1:11623026	1.69078e+08
1:11623032	1.69078e+08
1:11623513	3.08649e+08
1:11624137	6.86002e+08
1:11624170	1.69078e+08
1:11624554	6.86002e+08
1:11624987	4.79246e+08
1:11627302	1.69078e+08
1:11627652	1.69078e+08
1:11628873	1.69078e+08
1:11628903	1.69078e+08
1:11630289	1.69078e+08
1:11630930	0.0010695517221013
1:11631941	0.00115410230265079
1:11635546	1.69078e+08
1:11635886	1.69078e+08
1:11635991	1.69078e+08
1:11636089	6.86002e+08
1:11636107	1.69078e+08
1:11636112	1.69078e+08
1:11636140	1.69078e+08
1:11636212	1.69078e+08
1:11636283	6.86002e+08
1:11636284	6.86002e+08
1:11636290	6.86002e+08
1:11636345	6.86002e+08
1:11636350	6.86002e+08
1:11636676	0.000361834748519424
1:11636711	1.69078e+08
1:11636762	0.000361834748519424
1:11636929	1.69078e+08
1:11637335	2.40899e+08
1:11637351	2.40899e+08
1:11637376	2.40899e+08
1:11637464	1.69078e+08
1:11637467	1.69078e+08
1:11637479	1.69078e+08
1:11637509	1.69078e+08
1:11637547	1.69078e+08
1:11637548	1.69078e+08
1:11637585	1.69078e+08
1:11637600	6.86002e+08
1:11637603	1.69078e+08
1:11637604	1.69078e+08
1:11637674	6.86002e+08
1:11637932	1.69078e+08
1:11638198	6.86002e+08
1:11638215	6.86002e+08
1:11638222	6.86002e+08
1:11638349	6.86002e+08
1:11638385	6.86002e+08
1:11638429	6.86002e+08
1:11638542	6.86002e+08
1:11638560	6.86002e+08
1:11638565	6.86002e+08
1:11638568	6.86002e+08
1:11638813	0.000516773359739261
1:11638951	0.00078379866354739
1:11639046	0.00115410230265079
1:11643857	0.00188783602613828
1:11644115	0.00187451990883769
1:11649774	0.00188783602613828
1:11649776	0.00188783602613828
1:11650340	0.00188783602613828
1:11651571	0.00188783602613828
1:11651810	0.00188783602613828
1:11651847	0.00188783602613828
1:11652256	0.00167643593170916
1:11652426	0.00188783602613828
1:11654044	0.00188783602613828
1:11654723	0.00188783602613828
1:11656245	0.00188783602613828
1:11656310	0.00188783602613828
1:11657125	0.00215306050614412
1:11657954	0.00231491622875845
1:11658505	0.00188783602613828
1:11658951	0.00188783602613828
1:11659641	0.00139973232406205
1:11660775	0.00188783602613828
1:11661010	0.00188783602613828
1:11661892	0.00139973232406205
1:11664509	0.000528164504810783
1:11665126	0.00188783602613828
1:11665395	0.00139973232406205
1:11665396	0.00188783602613828
1:11665733	0.00139973232406205
1:11676996	0.00225665931892356
1:11696813	0.00225665931892356
1:11697275	0.00225665931892356
1:11698115	0.00225665931892356
1:11699039	0.00167643593170916
1:11700550	0.00167643593170916
1:11709040	0.00234205330583632
1:11709287	0.00167643593170916
1:11709290	0.00167643593170916
1:11709293	0.00167643593170916
1:11709312	0.00167643593170916
1:11709562	0.00225665931892356
1:11709924	0.00225665931892356
1:11711437	0.00225665931892356
1:11711639	0.00225665931892356
1:11711955	0.00225665931892356
1:11712166	0.00225665931892356
1:11713649	0.00225665931892356
1:11715006	0.00167643593170916
1:11715856	0.00217736958824117
1:11717866	0.00133631530648885
1:11721696	0.00163605335278023
1:11722224	0.00163605335278023
1:11723500	0.00163605335278023
1:11723516	0.00163605335278023
1:11725752	0.00151558992909988
1:11726286	0.00161862179714927
1:11728878	0.00163605335278023
1:11728885	0.00163605335278023
1:11728965	0.00161862179714927
1:11733816	0.00163605335278023
1:11733915	0.00124342055240441
1:11735007	0.00163605335278023
1:11739030	0.00170176978452434
1:11740680	0.00163605335278023
1:11740719	0.00163605335278023
1:11740852	0.00163605335278023
1:11745890	0.00198869790196275
1:11746044	0.00171239987960355
1:11747754	0.00162931930317865
1:11755604	0.00137441843531618
1:11760352	0.00172464386873434
1:11760539	0.0016573973849816
1:11761930	0.00173290478379323
1:11762260	0.00167907588807784
1:11763174	0.00158306267346001
1:11765854	0.00167609189973655
1:11768173	0.00174724391338301
1:11769829	0.00158242717040292
1:11769918	0.00151303095041394
1:11770250	0.00168089374121963
1:11770508	0.0015965550675061
1:11770590	0.00155251772525533
1:11770914	0.00155145303876943
1:11770922	0.00158981185714815
1:11771038	0.00155979529932728
1:11771381	0.00177200637552005
1:11772228	0.00128097740407516
1:11772522	0.00155089092369144
1:11772551	0.00166831461066722
1:11772572	0.00210602518237246
1:11772839	0.00199553566446397
1:11773074	0.00149743518795106
1:11774680	0.00231228272958927
1:11774746	0.00201211033198764
1:11774756	0.00200753246304189
1:11775052	0.00235938378166999
1:11775195	0.00218136206776964
1:11775227	0.00199566877400766
1:11775400	0.00204966902325547
1:11775583	0.00191970101343771
1:11775929	0.00191970101343771
1:11776006	0.00217599404513592
1:11776756	0.00219331207239109
1:11776757	0.0022368157121914
1:11776784	0.00198445260309647
1:11778341	0.00156236787766249
1:11779075	0.00210903417187468
1:11779421	0.00209795658269668
1:11779574	0.00164163152944229
1:11779759	0.0019058144141051
1:11780129	0.00156399607925945
1:11780130	0.00164163152944229
1:11780132	0.00182532856881574
1:11780135	0.00177173159960509
1:11780150	0.00155089092369144
1:11780151	0.00155089092369144
1:11780155	0.00155979529932728
1:11780159	0.00162979281986507
1:11780583	0.00204056858293673
1:11780995	0.00206890830713224
1:11781755	0.00163422685152444
1:11782154	0.00155089092369144
1:11782283	0.00206598639241477
1:11782626	0.00156149106379573
1:11782728	0.00166649276727919
1:11782854	0.00215229254298848
1:11783279	0.00199553566446397
1:11783698	0.00211178664410957
1:11784046	0.00189591008762169
1:11784220	0.0019058144141051
1:11785658	0.00201148381063129
1:11786332	0.00193260350722568
1:11786421	0.00161516923697542
1:11786567	0.00157554079195727
1:11786576	0.00205500216308385
1:11786648	0.00172947038728393
1:11788980	0.0022611306983958
1:11789058	0.00154469484326136
1:11789142	0.00218538614252038
1:11789221	0.00223706325803871
1:11789239	0.00158614941396451
1:11789389	0.00204421891519449
1:11789414	0.00208749469770581
1:11789466	0.00181700372503131
1:11790201	7.59113e+08
1:11790852	0.0019058144141051
1:11791005	0.00260019965215906
1:11791558	0.00106171309749524
1:11791719	0.00170884826138512
1:11792052	0.00195397885107665
1:11792532	0.00204114236427844
1:11792567	0.00132474411761799
1:11792614	0.0021998930557915
1:11792634	0.001315001143495
1:11792649	0.00225266199392753
1:11792854	0.0026934437333004
1:11793530	0.00142955194129988
1:11793577	0.00192346143514398
1:11793842	0.0012844752153148
1:11793927	0.000940681234401976
1:11794081	0.00153634506942753
1:11794419	0.00159638957618861
1:11794433	0.00145860269310215
1:11794439	0.000951336072548625
1:11794532	0.00111541408907887
1:11794736	0.000838744639915529
1:11794780	0.00158209324137155
1:11794903	0.00102187770066521
1:11794970	0.000579304596685868
1:11795350	0.000807042905165719
1:11795399	0.00294480272433098
1:11795769	0.0015962904976129
1:11796101	0.00153972146445362
1:11796186	0.00163828149578997
1:11796447	0.00259496234965798
1:11796626	0.0014309890507557
1:11796970	0.00106047192877649
1:11797075	0.0006725025327068
1:11797476	0.0021815981149982
1:11797554	0.00145309330309487
1:11797562	0.000899668815707891
1:11798209	0.00110730523900032
1:11798554	0.00100932740040728
1:11798603	0.00283570517175039
1:11798674	0.00156026065444357
1:11798701	0.00164809703659832
1:11798763	0.000909010023132307
1:11799166	0.000858532437673331
1:11799322	0.00198739685645149
1:11799442	0.00199183566510802
1:11800309	0.000763662054393215
1:11800502	0.00140570707032802
1:11800562	0.00161626014811204
1:11800595	0.000907767441233137
1:11800945	0.00129914340436349
1:11800976	0.00257509459046071
1:11801136	0.00154302597425576
1:11801142	0.00103907871361707
1:11801242	0.00101472384076001
1:11801260	0.000526068114954049
1:11801334	0.0020421459816688
1:11801510	0.00148354169911167
1:11801608	0.00133795641412078
1:11801731	0.0017250407111609
1:11801767	0.00146606105216219
1:11801846	0.00211640995376807
1:11802006	0.00148006785252514
1:11802033	0.00150682352065713
1:11802137	0.00171082440125651
1:11802163	0.00133049739341805
1:11802177	0.00212067385920832
1:11802251	0.00128965339171508
1:11802276	0.00120023325219229
1:11802471	0.0018082308576367
1:11802483	0.000927236736577459
1:11802492	0.00263069626109913
1:11802497	0.00136728466852025
1:11802500	0.00174991044930493
1:11802527	0.00161802999237616
1:11802531	0.000832023677076791
1:11802539	0.00164154275678731
1:11802745	0.00222664235245993
1:11802785	0.00197469831816685
1:11802965	0.00178157019352833
1:11802967	0.0016861373389138
1:11803129	0.00184213553948827
1:11803263	0.00268899826450044
1:11803284	0.00248321110761036
1:11803338	0.00169271656681296
1:11803347	0.000622850224203769
1:11803489	0.0018233366050777
1:11803505	0.00116672299824693
1:11803563	0.00160470082728414
1:11803570	0.00163028439706196
1:11803581	0.0028892477788524
1:11803733	0.00222055680462233
1:11803792	0.00294602734243238
1:11803874	0.00337919943195847
1:11803882	0.00175299943427155
1:11803954	0.00205458676994298
1:11804131	0.00183121868576089
1:11804135	0.00096204636124121
1:11804304	0.000619135131351
1:11804672	0.00388584525249604
1:11805188	0.00124310221481149
1:11805234	0.00170725140500649
1:11805284	0.00183739343560605
1:11805501	0.00270505372974393
1:11805508	0.0022475620930851
1:11805612	0.000970589179732791
1:11805676	0.00292638254095787
1:11805859	0.00128766833398212
1:11806068	0.00126854574555796
1:11806424	0.00141607433705935
1:11806617	0.00157624103053837
1:11806637	0.00171338178265635
1:11806683	0.00216615518369479
1:11807126	0.00318632873827474
1:11807258	0.00179098239407028
1:11807423	0.00237667652555916
1:11807445	0.00125379346729851
1:11807588	0.00124448686324189
1:11807630	0.00229809773964836
1:11807920	0.00322078168254633
1:11807949	0.00195269152504409
1:11808009	0.00259670791491733
1:11808031	0.00328111491782581
1:11808209	0.00141075458136835
1:11808421	0.00217124900868237
1:11808449	0.00078417313076834
1:11808602	0.00182336904938063
1:11808613	0.00147654857120109
1:11808656	0.00266831929332614
1:11809284	0.0024722459642179
1:11809418	0.00154935419818157
1:11809628	0.00132804828300534
1:11809795	0.000832779566611828
1:11809945	0.00342807375145158
1:11809946	0.00202016607559738
1:11809997	0.00144954187833515
1:11810633	0.00203497092772911
1:11810961	0.000846368100023447
1:11811030	0.00304897705808466
1:11811048	0.000994336373456695
1:11811132	0.00246115068856322
1:11811907	0.00118577397041483
1:11811985	0.00141606037801421
1:11812171	0.000519345526170694
1:11812340	0.000929966348063711
1:11813250	0.00181387988621068
1:11813305	0.00154329797731684
1:11814352	0.00127958212333638
1:11814445	0.00101819419472177
1:11814449	0.0013539503092053
1:11814499	0.0019603072818708
1:11815531	0.00124586845498064
1:11815684	0.00137172490989535
1:11815914	0.00223362432352765
1:11818249	0.00253715549652017
1:11818653	0.00298117794214693
1:11822670	0.00112113448053343
1:11823450	0.00171763295368569
1:11823775	0.00162911981814717
1:11823776	0.00246270478350722
1:11825163	0.00147157816935718
1:11825640	0.00152531360614033
1:11825916	0.00394083460933575
1:11826709	0.0023259243977562
1:11826918	0.00271912221346824
1:11827080	0.00207407005030373
1:11827090	0.00234964765839539
1:11829658	0.0015809740345353
1:11830693	0.00138081028139851
1:11833656	0.00253807829873862
1:11834069	0.00126929482587943
1:11835164	0.00198950935648447
1:11835533	0.000639396837191311
1:11835567	0.00143922650019644
1:11836150	0.00362413064119098
1:11836695	0.00203395914840199
1:11837094	0.00125466303660968
1:11837936	0.000563895548824147
1:11839893	0.00271515695847737
1:11839905	0.00165816243199132
1:11841791	0.00129539566032321
1:11844572	0.000857285713907795
1:11848643	0.000926887803543203
1:11848775	0.00135711404668995
1:11848956	0.00169683862333962
1:11849784	0.0021971218456663
1:11849850	0.00252445912359001
1:11850266	0.00286991515239393
1:11850347	0.000914850792932147
1:11850552	0.00238417981252496
1:11850629	0.0019499987081166
1:11850725	0.00183224806362052
1:11850930	0.000953260784646266
1:11851406	0.00163621588063493
1:11851587	0.00217197552593607
1:11851703	0.00261293396699291
1:11851753	0.00191622170625697
1:11851929	0.00126412122796789
1:11852056	0.00105330437858719
1:11852314	0.00320432542594405
1:11853397	0.00255151086510735
1:11856997	0.00168192183834217
1:11857117	0.00220240801925242
1:11857188	0.0014890557573747
1:11857266	0.00340688182231548
1:11859714	0.0026589585683377
1:11862726	0.0018920043811608
1:11863703	0.0034138412350476
1:11864918	0.00252257483011689
1:11865068	0.00121276077177787
1:11866287	0.00224669174394693
1:11866513	0.000699146552547669
1:11866581	0.00172592517209882
1:11868099	0.00212008758423896
1:11868364	0.000919083229173081
1:11868539	0.00174960264451113
1:11868675	0.00116760943170469
1:11869986	0.00304012828417902
1:11870005	0.00278356828566408
1:11871309	0.00276034440479852
1:11871418	0.00182082946223353
1:11872662	0.0020705597966668
1:11872799	0.0021460754960863
1:11872943	0.000932472910279389
1:11873165	0.000605772609935426
1:11873976	0.00283570564492401
1:11874589	0.00166448807771028
1:11874688	0.00456950117478267
1:11874858	0.00260354286303447
1:11874951	0.00100310071983464
1:11874955	0.00123735348311351
1:11874981	0.00314579060658396
1:11875182	0.00266216184550261
1:11875192	0.00355868615258741
1:11875324	0.00396449352618449
1:11875695	0.00291604748487654
1:11875783	0.00348851184351174
1:11876094	0.00179791283598819
1:11876408	0.00343295697607558
1:11876573	0.00205073156331735
1:11876836	0.00184871702666809
1:11876932	0.00228775749013051
1:11876945	0.00220218882669831
1:11877355	0.00285047578720519
1:11877965	0.00430976333314358
1:11878330	0.00189624616787819
1:11878339	0.00274052653868729
1:11878343	0.00371586578994704
1:11878424	0.00243894354649073
1:11878441	0.0018719497428885
1:11878459	0.00194347096920005
1:11878596	0.00170998934416265
1:11879373	0.0014096286917633
1:11879718	0.00213235065967235
1:11881243	0.00181168820932149
1:11883687	0.00119176686838787
1:11883844	0.000880022235882094
1:11884412	0.00127485856925562
1:11887356	0.00130902824816111
1:11890479	0.000250659070618569
1:11890480	0.00105001239231725
1:11892717	0.00266306793181654
1:11895338	5.61199e+09
1:11895951	0.00161505012112812
1:11896707	0.00287407794076148
1:11896907	0.00157849943296966
1:11896995	0.00127715362465376
1:11897074	0.00220129285435753
1:11897173	0.00208388481154608
1:11897398	0.00171532001214713
1:11897992	0.000936169934699506
1:11898028	0.00187551560922313
1:11898115	0.00107608628911754
1:11898238	0.000958054976575714
1:11898248	0.00134324046686393
1:11898480	0.001024909638617
1:11898757	0.000577476548042829
1:11899078	0.000690041573621948
1:11899264	0.00160014556690795
1:11899403	0.00117245476433463
1:11899482	0.00474841740157882
1:11899499	0.000593553735170477
1:11899556	0.00103770344571464
1:11899807	0.00210179055401532
1:11899897	0.00234499117071329
1:11900137	0.00119078957773761
1:11900253	0.00077299725894337
1:11900544	0.00353071897494894
1:11900708	0.00146765660000821
1:11900767	0.00146765660000821
1:11900788	0.00105526053925399
1:11900791	0.00149939295556344
1:11900803	0.00149939295556344
1:11901034	0.00146765660000821
1:11901354	0.00113649697006442
1:11901463	0.00154733974066254
1:11901626	0.00146765660000821
1:11901870	1.35766e+08
1:11902010	0.00149939295556344
1:11902507	0.00117055449721241
1:11902587	0.000822651306926375
1:11902803	0.00149939295556344
1:11902988	0.00146765660000821
1:11903039	0.00146765660000821
1:11903158	0.00108813330933809
1:11903401	7.77521e+08
1:11903457	5.94314e+09
1:11903544	1.35766e+08
1:11903919	8.25953e+08
1:11904369	4054.81
1:11904422	0.00014602681694754
1:11904871	0.00068397915845019
1:11904890	0.00149939295556344
1:11904922	2.50808e+08
1:11905522	8.25953e+08
1:11905678	0.00149939295556344
1:11905811	0.00149939295556344
1:11905825	0.00149939295556344
1:11905992	1.08453e+09
1:11906111	0.00157963655823943
1:11906182	1.35766e+08
1:11906191	0.00146765660000821
1:11907074	0.00149939295556344
1:11907078	0.00149939295556344
1:11907279	0.00149939295556344
1:11907388	0.00157963655823943
1:11907479	0.00149939295556344
1:11907689	1.35766e+08
1:11908198	0.00149939295556344
1:11908283	0.00149939295556344
1:11908299	0.00149939295556344
1:11908591	2.50808e+08
1:11908660	1.35766e+08
1:11909179	0.00146765660000821
1:11909672	0.00157963655823943
1:11909874	0.00149939295556344
1:11910275	1.35766e+08
1:11910386	0.00157731953230481
1:11910460	2.50808e+08
1:11910547	1.58862e+07
1:11910847	0.00162058252357552
1:11910879	0.00158775542574337
1:11911064	0.00162058252357552
1:11911089	0.00162058252357552
1:11911115	0.00162058252357552
1:11911124	0.00154802265435382
1:11911142	0.00158775542574337
1:11911307	1.51055e+07
1:11911444	0.00149939295556344
1:11911477	0.00149939295556344
1:11911500	0.00166983056892449
1:11911778	0.0016542099651797
1:11912258	0.00154733974066254
1:11912498	2.59107e+08
1:11912852	0.00149939295556344
1:11912853	0.00149939295556344
1:11912890	0.00149939295556344
1:11914447	5.42938e+07
1:11914912	0.00183614404430869
1:11915430	1.35766e+08
1:11915495	0.00149939295556344
1:11915701	0.00149939295556344
1:11915727	0.00149939295556344
1:11915800	0.00149939295556344
1:11915823	0.00149939295556344
1:11915839	0.00149939295556344
1:11916661	0.00149939295556344
1:11916985	1.97947e+07
1:11917299	4054.81
1:11917861	1.35766e+08
1:11917927	8.25953e+08
1:11917991	0.00149939295556344
1:11918092	1.35766e+08
1:11918165	0.00136406448238878
1:11918764	0.00146765660000821
1:11918951	0.00149939295556344
1:11919198	0.00146765660000821
1:11919723	8.25953e+08
1:11919859	1.68504e+07
1:11921521	2.50808e+08
1:11929799	2.50808e+08
1:11931374	1.68504e+07
1:11933144	1.35766e+08
1:11933452	2.50808e+08
1:11936817	0.000210776897148389
1:11937300	0.000181393659165952
1:11937473	0.000139895355363762
1:11937476	0.000130805567150176
1:11937550	0.000139895355363762
1:11937617	0.000160479780762833
1:11937730	0.000181393659165952
1:11938103	0.000171168267045619
1:11938112	0.000251232458502345
1:11939369	0.000181393659165952
1:11940179	0.000181393659165952
1:11940255	0.000160245549950731
1:11941003	0.000139895355363762
1:11941192	0.000139895355363762
1:11941294	0.000181393659165952
1:11942181	0.000181393659165952
1:11942220	0.000181393659165952
1:11942275	0.000181393659165952
1:11942326	0.000181393659165952
1:11943986	0.000139895355363762
1:11944920	0.000160479780762833
1:11945424	0.000171168267045619
1:11945562	0.000305916337532365
1:11947941	0.000412824954438603
1:11947959	0.000412824954438603
1:11949091	0.000375615545635672
1:11949306	0.000357178355450412
1:11949803	0.000337471219658026
1:11949843	0.000375615545635672
1:11949844	0.000375615545635672
1:11949938	0.000375615545635672
1:11949943	0.000337471219658026
1:11949952	0.000375615545635672
1:11951874	2.7849e+08
1:11952880	4.18544e+08
1:11954217	0.000582182622294244
1:11957085	0.000582182622294244
1:11962400	0.000181393659165952
1:11962800	0.000181393659165952
1:11963250	0.000582182622294244
1:11963449	0.000582182622294244
1:11964703	0.00017008305417605
1:11965916	0.00020345267676266
1:11966200	0.000248498754253969
1:11966203	0.000248498754253969
1:11966812	0.000215447684232022
1:11966954	0.00018949599926351
1:11967481	2.67012e+09
1:11967590	0.00160719609943366
1:11970316	3.05758e+08
1:11970546	4.65322e+08
1:11970565	1.56125e+08
1:11970602	1.56125e+08
1:11970611	1.56125e+08
1:11970705	4.65322e+08
1:11970979	3.05758e+08
1:11971064	4.04099e+07
1:11971106	8.78195e+08
1:11971388	3.16378e+08
1:11971529	3.16378e+08
1:11973817	3.62616e+06
1:11973899	3.05758e+08
1:11974022	4.04099e+07
1:11974224	2.06017e+08
1:11974691	0.000207246602442634
1:11974888	8.87737e+09
1:11975014	0.00013769149544403
1:11975445	0.000388731479605408
1:11975785	0.00051683024609157
1:11975869	9.60424e+08
1:11975885	0.000150452555156058
1:11976007	6.41534e+09
1:11976020	0.00024555104469263
1:11976135	4.44383e+09
1:11976145	1.53464e+09
1:11976146	5.47673e+09
1:11976193	0.000266625949659063
1:11976255	3.05768e+09
1:11976267	0.000430567785829777
1:11976491	0.00080379369328372
1:11976561	0.000132605176454854
1:11976573	1.11471e+09
1:11976630	0.000208427872918328
1:11976714	1.82921e+07
1:11976784	5.83612e+09
1:11976820	0.000519241905992954
1:11976916	0.000223723376766456
1:11977000	7.8854e+09
1:11977036	3.11499e+09
1:11977108	0.000159766987636855
1:11977214	0.000360412632823099
1:11977269	6.46305e+09
1:11977467	2.94218e+09
1:11977474	0.000119954855173439
1:11977984	3.1977e+09
1:11978035	0.000601089728401811
1:11978165	0.000289353674694635
1:11978195	0.000210202302019995
1:11978307	6.20448e+09
1:11978330	3.29863e+09
1:11978544	3.26172e+08
1:11978591	5.18103e+09
1:11978631	3.58975e+09
1:11978811	0.000563195503467613
1:11978979	3.86439e+09
1:11979075	1.65492e+08
1:11981519	6.51685e+08
1:11981777	7.98462e+09
1:11982690	0.000148797488002766
1:11982900	0.000968657177498348
1:11983139	9.07878e+09
1:11984875	9.34074e+09
1:11985077	5.32355e+09
1:11985716	0.000543245917702302
1:11985718	1.47551e+08
1:11985726	0.000142286998769625
1:11988569	0.000111849462373409
1:11988647	9.02641e+09
1:11988649	2.05567e+09
1:11989021	0.000502885701313205
1:11989819	0.000218572090308373
1:11989871	0.000171858497880691
1:11990587	0.00101867708033364
1:11990727	0.000114998574299619
1:11991139	0.000192957794872301
1:11991844	9.32361e+08
1:11992837	0.00102600142812552
1:11993081	0.00110793477362557
1:11995170	0.000489680979802333
1:11995521	478959
1:11997221	0.000170817349784698
1:11998766	0.000673475616427375
1:12000203	6.60376e+09
1:12005510	0.00038518601626747
1:12012893	2.10318e+09
1:12013669	0.00114996555355219
1:12015071	1.19114e+09
1:12019099	0.000615320313547972
1:12019443	0.00020327881202787
1:12020502	0.000356890103410546
1:12020825	0.00178917075198111
1:12020826	9.60114e+09
1:12021408	0.00039078610829467
1:12022149	0.00140666330537479
1:12022183	0.00179279472487672
1:12025431	0.000120652629901052
1:12025507	0.000139987554133271
1:12028370	0.000862053225595904
1:12028645	0.000606015271427562
1:12029215	0.000341394528115443
1:12029696	9.43337e+09
1:12029716	2.41125e+09
1:12030456	0.000920613808320478
1:12036056	0.00121338548042479
1:12039714	9.1339e+09
1:12044634	0.00130253531931696
1:12045786	4.27545e+09
1:12065529	7.47698e+09
1:12067724	0.00050338408006459
1:12071409	0.000319113967995921
1:12074976	0.00159451677334835
1:12074977	2.93534e+08
1:12075985	2.6425e+09
1:12076498	0.000405520030689017
1:12077710	0.000785626006962721
1:12077912	0.000360313863887117
1:12079318	0.00115256469315014
1:12083269	0.000983459430098058
1:12084246	0.00069250087500176
1:12084446	2.66589e+09
1:12084971	2.47927e+09
1:12086307	0.000135408893998284
1:12086411	0.000126000547899639
1:12086645	0.000550284271068142
1:12086944	0.000125530364178068
1:12086947	0.000817448351073141
1:12087850	0.0021587831713547
1:12088015	2.37442e+08
1:12088436	1.98654e+09
1:12088491	3.13751e+08
1:12091214	0.0002395437882049
1:12091543	0.000163233280135077
1:12094566	7.13924e+09
1:12094839	0.00086698304388238
1:12095359	0.000114781735765791
1:12095901	0.000914836426410348
1:12095999	3.01097e+09
1:12096183	2.64637e+08
1:12098172	9.03003e+08
1:12103355	5.61955e+09
1:12103570	0.000331095597577878
1:12105184	3.93551e+09
1:12105702	0.000310781802621375
1:12106711	0.00103190084354739
1:12107008	0.000344129347169899
1:12107382	0.000918336813621004
1:12107503	0.00277960847972977
1:12107783	0.000592839815352271
1:12108049	9.07095e+09
1:12108669	0.000582866270258943
1:12109460	0.000158458326053673
1:12110422	0.000478391638534649
1:12110491	0.000192232943735436
1:12111908	0.000251631327078215
1:12111981	4.61158e+09
1:12112112	0.00101450557630272
1:12114817	0.000934386723278809
1:12115604	0.00137588296149183
1:12116446	1.35981e+09
1:12117197	6.41484e+08
1:12117259	8.12875e+09
1:12117837	0.00189483045393389
1:12118750	4.66457e+08
1:12118969	0.00014307582145799
1:12119083	0.00224433171448339
1:12119084	0.000281898313921511
1:12119775	0.000388981103557909
1:12120114	6.58181e+08
1:12122501	2.35918e+09
1:12124788	5.00584e+09
1:12127777	8.30122e+08
1:12129646	0.000439902900171451
1:12129701	0.000727218051205322
1:12133564	0.00102754656686273
1:12133786	0.000229140283896085
1:12133968	9.68667e+08
1:12134350	0.00053024793420905
1:12136605	0.000492692599000542
1:12136964	0.000575676815086772
1:12140167	0.000366749425497029
1:12141656	0.00081199153412136
1:12152709	0.000828586855707507
1:12152751	0.000189038607537643
1:12161038	0.000787843967516364
1:12161040	0.000128716781093891
1:12161180	0.000211778887283054
1:12164382	0.000635839249937632
1:12164846	0.0004923481964463
1:12167320	0.000424660327532708
1:12167810	0.000308915380597675
1:12167936	0.00223199930274443
1:12167966	0.000345225058277117
1:12168302	0.000117695261642199
1:12168697	1.20057e+09
1:12170125	0.00204468856625515
1:12170157	0.0024581385036327
1:12170196	0.00215337254988792
1:12170891	0.000874226146804232
1:12171091	0.0006527318407031
1:12171128	0.00216633515984718
1:12171434	0.000872427265702984
1:12171955	0.000588259613390243
1:12172209	7.50369e+09
1:12172213	0.00028917941013114
1:12177473	8.39843e+09
1:12178483	0.00208084450403906
1:12178488	8.8271e+08
1:12178606	4.48874e+09
1:12189646	0.00116059366696087
1:12190370	0.00153637525351784
1:12217516	0.00176700894167607
1:12227773	0.000222676519220189
1:12228233	0.00108345613744094
1:12228874	0.000208918904676858
1:12230731	0.000429431874256476
1:12233897	5.62964e+08
1:12234279	0.000189663993862906
1:12234586	0.000367645224840583
1:12236759	0.00116076549554067
1:12239061	9.53323e+09
1:12239883	0.000488269825196023
1:12240457	0.000709005220806707
1:12241736	3.11924e+08
1:12242210	0.000571230136865564
1:12243725	0.0019118813938159
1:12244986	0.000962658272377726
1:12247078	0.00016936738335106
1:12249280	1.18428e+08
1:12250051	0.00116281073905375
1:12251007	0.000325612998528425
1:12251248	0.000665842307768891
1:12252016	0.000654711334807685
1:12254421	0.000313696089529881
1:12259534	0.000427192941638794
1:12261120	3.07867e+09
1:12261150	0.000623257203262131
1:12263756	0.00100614370148964
1:12264418	2.64929e+08
1:12264716	9.64578e+09
1:12265776	1.35307e+09
1:12266049	0.000158323588722765
1:12273660	0.000554373536956929
1:12274538	0.00101459315052189
1:12274797	0.000206309570685697
1:12275067	0.000209637151700393
1:12275217	0.000838254358787671
1:12276037	0.000819839771977151
1:12277108	83282.7
1:12277914	3.01009e+08
1:12278496	8.93827e+09
1:12278632	0.000445004770660831
1:12279066	0.000677373695715538
1:12279614	0.000881073353334163
1:12280366	1.62904e+09
1:12280985	1.20246e+09
1:12280988	0.000937347954246386
1:12283551	0.000884952630579604
1:12284498	1.01292e+07
1:12285047	0.00055862254111422
1:12287353	0.000251897171278813
1:12288447	0.00116594896980027
1:12288640	0.000680010752879824
1:12288780	5.3709e+09
1:12289119	0.000229024973415369
1:12289346	222304
1:12290591	0.000370127990479507
1:12290765	3874.46
1:12290775	1.37076e+09
1:12291151	0.000106344098461984
1:12291303	4.00735e+07
1:12292475	0.00016199832546192
1:12292515	3.80243e+09
1:12292520	0.00115910664869989
1:12292682	0.00153867568451165
1:12293284	0.00327356257450681
1:12293584	0.000622114077456069
1:12293592	0.000484740481547663
1:12293738	0.000130983927025643
1:12293773	4.01629e+09
1:12294077	0.00130418078716861
1:12294105	2.82878e+07
1:12294108	0.00330976306472762
1:12294201	0.000710438783821091
1:12294522	0.00133870735763169
1:12294825	0.000180889288675954
1:12295062	6.85738e+09
1:12295164	0.000848472096676351
1:12295654	0.0007720948660814
1:12295695	0.000382806091697146
1:12295890	0.000164879172319085
1:12296164	0.000510445541703781
1:12296247	0.000391077833095981
1:12296282	2.30137e+09
1:12297520	0.000198911377737373
1:12298642	0.000591474094563637
1:12299126	0.000614937832269032
1:12299339	0.000593329737928094
1:12300350	0.000525259477694323
1:12303094	0.000275248663224899
1:12303157	5.08575e+09
1:12303517	1.28318e+09
1:12305100	0.00035884136169765
1:12305922	2.72698e+09
1:12311147	2.63722e+09
1:12311924	9.9422e+09
1:12324591	0.000837620658897254
1:12328042	0.00042934381875126
1:12328059	0.00285318535964099
1:12328130	0.000327808879261596
1:12328202	0.00146175280323297
1:12328221	2.2766e+09
1:12328238	0.000277514435661862
1:12328243	1.62548e+08
1:12328306	0.000871600688093944
1:12328875	0.000457094756788371
1:12329058	0.000954698057042003
1:12329327	8.20297e+09
1:12329508	0.00011692163579706
1:12329535	0.000173251738416946
1:12329559	0.000132489874933499
1:12329706	0.000117247843153242
1:12329707	6.66511e+09
1:12329908	0.000172331122704587
1:12329973	0.000125047536136046
1:12329976	0.000194356157743215
1:12330400	7.03277e+09
1:12330644	7.4278e+09
1:12332504	0.000125593470986341
1:12332507	7.74132e+08
1:12332508	0.000102937088013936
1:12345809	5.25183e+09
1:12398051	0.000600204652891607
1:12402343	0.000774560961619842
1:12402720	0.000568944867166939
1:12403425	0.000603029613452789
1:12403572	0.000107657481404963
1:12404967	7.79647e+09
1:12404978	0.000120597310246814
1:12405169	0.000640939740546212
1:12405893	821071
1:12411559	8.78907e+09
1:12411628	6.24964e+09
1:12412536	7.59786e+09
1:12412739	0.000446872525233672
1:12412741	0.00062155703486633
1:12419180	0.000101425437777999
1:12436873	9.50925e+08
1:12438087	0.000136044949366599
1:12438793	5.25183e+09
1:12438884	7.34757e+09
1:12438960	9.21716e+09
1:12439239	9.78846e+09
1:12439745	0.000137232202643303
1:12439747	0.000174107346062129
1:12442308	5.87488e+09
1:12442613	9.71068e+09
1:12442615	0.00014916507193904
1:12442629	0.000172331122704587
1:12442630	0.000179334192004647
1:12443051	0.000190586882198376
1:12444881	2.82721e+09
1:12448127	0.000562540113378886
1:12448604	0.000589801215703377
1:12449824	0.000663785041635747
1:12450058	0.000612372913026996
1:12450481	0.000693356870187231
1:12451053	0.000467744443098291
1:12451287	0.000562540113378886
1:12451619	0.000144363893368153
1:12452006	8.92571e+09
1:12452391	0.000752048307987985
1:12452523	0.000611094421955692
1:12452726	0.000695118051152839
1:12452783	0.000656227249757183
1:12452904	0.00250428331809037
1:12453543	0.000685372183902466
1:12453568	0.00050207361665504
1:12453737	0.000568944867166939
1:12454095	0.000122886321190051
1:12454146	0.000119552607701665
1:12454155	0.000677857757964626
1:12454255	0.000126853286411538
1:12454342	0.000495365031543939
1:12454344	0.000604924416429257
1:12455097	8.78907e+09
1:12455351	0.000582414814568146
1:12455630	0.000577276631655992
1:12455884	0.000723050448923233
1:12456020	0.000709413854824139
1:12456616	0.000589833940832398
1:12457091	0.000672901065180374
1:12457386	0.000644499227942068
1:12458183	0.00062244721906827
1:12458438	0.000606767011171934
1:12460587	0.000511789029922151
1:12460852	0.00013629767973678
1:12460913	7.7971e+09
1:12460917	4.4433e+09
1:12461135	0.000551659230551956
1:12461637	0.000493833662540059
1:12462688	0.000599875849520764
1:12462852	0.000504210403732689
1:12463202	0.000562540113378886
1:12466241	0.000628069706491758
1:12466412	0.000550199729865774
1:12466816	0.000561726094296143
1:12467763	0.000628959525940055
1:12469205	0.000504210403732689
1:12469366	0.000446872525233672
1:12469724	0.000631240397593187
1:12471811	0.000580768304831629
1:12472051	0.000529840307401624
1:12472142	0.000446872525233672
1:12472181	0.000602372543396659
1:12472197	0.000658366861057638
1:12472989	0.00055798014612616
1:12474191	0.000125019569627617
1:12474671	0.000700090362968788
1:12475530	0.000577276631655992
1:12476086	0.000431594079412374
1:12476219	0.000621669566555417
1:12476278	0.000433808800461013
1:12476368	0.000672729859182461
1:12476927	0.000362275287044525
1:12476943	0.000558012647419319
1:12477181	0.000468158239276513
1:12477745	0.000929570102944145
1:12477757	0.000329765801974947
1:12478725	0.000578954230089872
1:12478975	0.000937505813888391
1:12479040	0.00118856996500892
1:12479082	0.00117441043983893
1:12479738	0.000906638312867443
1:12479811	0.000878834910454216
1:12480221	0.000867009295119234
1:12480269	0.000929501592540994
1:12480685	0.000851107421658419
1:12480844	0.000838375278339808
1:12480851	0.000850072232243786
1:12481096	0.000878834910454216
1:12481143	1.30319e+09
1:12481184	0.000850072232243786
1:12481235	0.00104807819298936
1:12482056	0.000878834910454216
1:12482665	0.000878834910454216
1:12482782	0.00113028714432012
1:12483043	0.001162765280291
1:12484156	0.000867009295119234
1:12484785	0.000878834910454216
1:12484892	0.000878834910454216
1:12485085	0.000851107421658419
1:12485844	0.000878834910454216
1:12486491	0.000867009295119234
1:12486669	0.00104807819298936
1:12487881	0.00104807819298936
1:12488368	0.000878834910454216
1:12488666	0.000867009295119234
1:12490857	0.000867009295119234
1:12491223	1.30319e+09
1:12491436	0.000966338828445402
1:12492248	0.000867009295119234
1:12492275	0.000867009295119234
1:12493324	0.000867009295119234
1:12495212	0.000878834910454216
1:12495970	1.30319e+09
1:12497114	0.000878834910454216
1:12497705	2.65596e+06
1:12497930	0.000906638312867443
1:12497981	0.000863734515303509
1:12498069	0.000639760038552041
1:12498083	0.000762852536711516
1:12498142	0.000876144505751193
1:12498199	6.64543e+08
1:12499294	3.18707e+09
1:12499430	1.63055e+07
1:12500136	2.74757e+07
1:12500299	9.52501e+08
1:12500460	0.000908059258637846
1:12500476	0.000114857351405671
1:12500599	0.000822540388278595
1:12501434	0.000883208153856191
1:12501895	0.000737190292681267
1:12501907	0.00106645635523871
1:12502283	4.98422e+09
1:12502664	5.69365e+09
1:12503038	0.00120097982877296
1:12503487	0.000983776901844581
1:12503865	0.000959147447567144
1:12504251	0.000957171353472228
1:12504924	0.00104934554559047
1:12505194	0.00101131130101079
1:12506191	0.00108783665513971
1:12508907	0.00103662314835899
1:12509435	0.00108783665513971
1:12509705	0.00108783665513971
1:12509795	0.001075029296719
1:12509797	0.00108783665513971
1:12510288	0.00104934554559047
1:12510617	0.00103662314835899
1:12518267	0.00113194140742666
1:12518477	0.00108472943895276
1:12518579	0.00116870481871844
1:12527248	3.72437e+09
1:12540614	0.00101908054227849
1:12540999	6.77522e+09
1:12542423	4.98422e+09
1:12542424	4.98422e+09
1:12542434	4.98422e+09
1:12546195	0.0010064224984718
1:12592591	3.63693e+08
1:12601137	5.69365e+09
1:12601142	0.0010366510627941
1:12601378	4.98422e+09
1:12601557	4.98422e+09
1:12602039	0.00104934554559047
1:12602136	0.00104934554559047
1:12602339	0.0010366510627941
1:12602399	0.00104934554559047
1:12602419	6.80816e+09
1:12602471	0.00104934554559047
1:12603991	0.0010366510627941
1:12607185	0.00129329361851698
1:12608118	0.0010366510627941
1:12608756	0.00101131130101079
1:12610289	0.00104934554559047
1:12610780	0.00104934554559047
1:12610790	0.00104934554559047
1:12611152	0.00101131130101079
1:12611189	0.00104934554559047
1:12611190	0.00104934554559047
1:12611244	0.00104934554559047
1:12611974	0.000886893068471649
1:12619823	0.00129329361851698
1:12628175	6.80816e+09
1:12632686	6.80816e+09
1:12633878	6.80816e+09
1:12633886	7.34407e+09
1:12633922	0.000137321251364399
1:12633945	0.000129931695468746
1:12634184	6.80816e+09
1:12634896	5.64129e+09
1:12635150	7.34407e+09
1:12635890	6.80816e+09
1:12635891	6.12801e+09
1:12635913	7.34407e+09
1:12635914	7.34407e+09
1:12635989	6.80816e+09
1:12637241	0.0011289590243928
1:12663106	3.73609e+08
1:12665443	0.000998864033945047
1:12671231	2.15361e+08
1:12678107	0.00127836927038939
1:12685050	0.000137321251364399
1:12687662	0.00129329361851698
1:12694340	7.34407e+09
1:12695440	5.69365e+09
1:12695716	5.69365e+09
1:12696888	4.93482e+09
1:12698162	4.98422e+09
1:12698765	3.63693e+08
1:12699027	4.98422e+09
1:12699058	5.76051e+08
1:12700399	0.000398174900818634
1:12703845	6.77522e+09
1:12704323	0.000153439315391184
1:12704386	0.000153439315391184
1:12705958	4.98422e+09
1:12706013	0.000153439315391184
1:12706041	4.98422e+09
1:12706085	4.98422e+09
1:12706379	6.77522e+09
1:12706383	0.000128412371405208
1:12706483	4.98422e+09
1:12706697	4.98422e+09
1:12706709	4.98422e+09
1:12707008	0.000135710203980106
1:12707244	5.69365e+09
1:12708723	0.000145637760863583
1:12710279	2.98604e+09
1:12710322	2.98604e+09
1:12710976	0.000145637760863583
1:12710978	4.98422e+09
1:12712033	0.000153439315391184
1:12712280	0.000135710203980106
1:12713496	0.000102206207700917
1:12713519	0.000135710203980106
1:12713528	0.000153439315391184
1:12713813	0.000153439315391184
1:12713844	9.48698e+08
1:12715139	4.98422e+09
1:12715230	4.98422e+09
1:12715636	0.000132758186811742
1:12716436	0.000128412371405208
1:12716569	0.000135710203980106
1:12716605	0.000120546024596684
1:12718645	4.98422e+09
1:12727649	0.00101131130101079
1:12727682	6.77522e+09
1:12727954	9.48698e+08
1:12728143	3.63693e+08
1:12728144	3.63693e+08
1:12728256	5.93752e+07
1:12728281	4.98422e+09
1:12728391	5.93752e+07
1:12728568	3.63693e+08
1:12728569	5.76051e+08
1:12728576	3.63693e+08
1:12728599	8.68678e+09
1:12728914	3.63693e+08
1:12729429	4.98422e+09
1:12729430	6.3396e+09
1:12729898	5.93752e+07
1:12748169	0.000117412089003918
1:12748214	6.12801e+09
1:12748276	7.34407e+09
1:12779554	0.00133507503740069
1:12785220	0.000159007222636681
1:12785491	4.98422e+09
1:12785561	6.77522e+09
1:12785567	4.98422e+09
1:12785645	3.42685e+08
1:12785763	7.59459e+09
1:12785900	5.69365e+09
1:12785933	6.77522e+09
1:12786008	4.98422e+09
1:12786236	5.69365e+09
1:12786307	6.77522e+09
1:12787451	4.98422e+09
1:12787496	3.63693e+08
1:12787590	4.98422e+09
1:12787980	4.98422e+09
1:12788012	4.98422e+09
1:12788048	4.98422e+09
1:12788346	6.77522e+09
1:12789087	3.63693e+08
1:12789622	3.63693e+08
1:12789656	3.63693e+08
1:12789665	3.63693e+08
1:12789711	3.63693e+08
1:12789741	3.63693e+08
1:12789743	3.63693e+08
1:12789762	3.63693e+08
1:12789813	2.22242e+07
1:12789831	3.9707e+06
1:12789887	5.93752e+07
1:12790374	3.63693e+08
1:12790387	3.63693e+08
1:12790536	3.63693e+08
1:12790725	9.48698e+08
1:12790915	3.63693e+08
1:12790968	5.69365e+09
1:12790970	4.98422e+09
1:12790978	2.98604e+09
1:12791333	4.98422e+09
1:12791525	3.63693e+08
1:12791589	5.76051e+08
1:12791599	3.63693e+08
1:12793951	0.0011289590243928
1:12820241	3.63693e+08
1:12849293	0.00137741215292312
1:12862988	0.00132700067104686
1:12862993	0.00131350397439475
1:12863007	0.00108980399575299
1:12863034	0.0011289590243928
1:12863045	0.0011289590243928
1:12864812	3.63693e+08
1:12868177	3.63693e+08
1:12889667	0.00106364881476296
1:12894812	0.000927257642533588
1:12895415	0.000962970014279138
1:12895420	0.000939614114358562
1:12895468	0.000801847466720981
1:12895651	0.000940045021405277
1:12898652	0.000790399747645257
1:12898660	0.000790399747645257
1:12899824	0.000790484779841216
1:12899892	0.000948579285278966
1:12901848	0.00148259770126535
1:12902660	0.00137741215292312
1:12905718	0.00092667503459295
1:12905873	0.00149856307191088
1:12915975	0.00137741215292312
1:12923196	0.00148259770126535
1:12927716	0.000940045021405277
1:12934069	0.000946092835640398
1:12935589	0.00137741215292312
1:12936945	0.00131837251899514
1:12939012	0.00133580977971853
1:12939208	0.00137741215292312
1:12939398	0.00133331463275522
1:12940756	0.00137741215292312
1:12940872	0.00133331463275522
1:12941029	0.00137741215292312
1:12941101	0.00137741215292312
1:12941234	0.00133331463275522
1:12941549	0.00137741215292312
1:12941681	0.00136216431662908
1:12942322	0.00133331463275522
1:12959041	0.000731227380181763
1:12971126	7.05849e+07
1:12972069	5.93565e+08
1:12974997	0.00111597856577782
1:12975085	0.00111597856577782
1:12975902	0.000742764418996932
1:12978591	0.000790399747645257
1:12980399	0.000768721134603725
1:12982725	0.000768721134603725
1:12983677	0.000790399747645257
1:12984558	0.000976462016899518
1:12984945	0.000997705251713257
1:12985212	0.000895063347342919
1:12985229	0.000884274406102223
1:12988190	5.68709e+07
1:12989921	1.80189e+08
1:12989983	8.57668e+08
1:12991517	1.10072e+07
1:12994579	0.000721845689418891
1:12994620	0.000188368510023327
1:12995111	0.000779666575116789
1:12996434	0.000742764418996932
1:12996544	0.000199062097855972
1:12996620	0.000188368510023327
1:12996627	0.000188368510023327
1:12996987	0.000188368510023327
1:12997124	4.21688e+07
1:12997383	0.000214889531051075
1:12997450	0.000188368510023327
1:12997455	0.000801847466720981
1:12997804	7.59459e+09
1:12997841	0.000188368510023327
1:12997862	0.000214889531051075
1:12998180	0.000199062097855972
1:12998362	0.000188368510023327
1:12998386	0.000188368510023327
1:12998597	9.91145e+07
1:12998666	0.000790399747645257
1:12998914	0.000188368510023327
1:13001706	0.000226304869902569
1:13002812	0.000214889531051075
1:13003622	0.000188368510023327
1:13004416	0.000188368510023327
1:13005352	0.000188368510023327
1:13005594	0.000188368510023327
1:13005763	0.000188368510023327
1:13005951	4.65076e+09
1:13007581	0.000110847132201641
1:13015907	2.5046e+09
1:13016044	2.5046e+09
1:13035483	1.90908e+09
1:13060295	2.73954e+09
1:13083061	0.000979343622965508
1:13086393	0.000192281889948205
1:13087460	0.00017552326775173
1:13087687	0.000175303621089655
1:13088636	0.00017552326775173
1:13088679	0.00017552326775173
1:13088740	0.000226263916692319
1:13090381	0.000406587537336211
1:13090969	0.0002473736296131
1:13091488	3.19356e+09
1:13091813	0.000443829442467405
1:13094521	0.000112735107161284
1:13094797	0.000444505390914545
1:13095076	0.000375921734400361
1:13096687	0.000257702308388771
1:13098395	0.000774575369384207
1:13101020	0.000327143245690215
1:13110584	6.47137e+08
1:13113125	2.27928e+07
1:13122273	0.000815727172897494
1:13122290	0.000616414301147685
1:13122469	0.000764593477985464
1:13122894	0.00070182315172216
1:13123422	0.00074960607376401
1:13123423	0.000783643094661693
1:13123689	0.000701563479978893
1:13124028	0.000727822293651527
1:13124049	0.000734079330854597
1:13124353	0.000560879255071427
1:13125017	0.000750314258522631
1:13125910	0.000781509676426173
1:13126354	0.000459641829603289
1:13126561	0.000616414301147685
1:13126678	0.000747633575470949
1:13126864	0.000572583247322724
1:13126986	0.00074960607376401
1:13127528	0.00070182315172216
1:13128031	0.000651184612449905
1:13128622	0.000815020681700548
1:13130417	0.00068365142805116
1:13131395	0.000160511674004465
1:13131626	0.000813119190709657
1:13131648	0.000125027422397537
1:13132237	0.00074960607376401
1:13132275	0.000288672226634002
1:13132319	0.000277262021341476
1:13132723	0.000257235407736824
1:13133177	0.000277181543518025
1:13133230	0.000257235407736824
1:13133263	0.000179754217805404
1:13133265	0.000148942994283441
1:13133285	0.000208442576154349
[truncated: 486,980+ more rows]
